# Supplementary material for: p38-MK2 signaling axis regulates RNA metabolism after UV-light-induced DNA damage
Source: Nat Commun. 2018 Mar 9;9:1017. doi: 10.1038/s41467-018-03417-3 (PMC5845016; doi:10.1038/s41467-018-03417-3)
Supplement: Supplementary file 4 — Supplementary Data 1 [file 41467_2018_3417_MOESM4_ESM.xlsx]

## Sheet: Phospho sites
Protein
