# Supplementary material for: p38-MK2 signaling axis regulates RNA metabolism after UV-light-induced DNA damage
Source: Nat Commun. 2018 Mar 9;9:1017. doi: 10.1038/s41467-018-03417-3 (PMC5845016; doi:10.1038/s41467-018-03417-3)
Supplement: Supplementary file 9 — Supplementary Data 6 [file 41467_2018_3417_MOESM9_ESM.xlsx]

## Sheet: PRR
UNT_1	UV_1	UNT_2	UV_2	gene_id	genelength	gene_class	PRR.UVvsUNT	genename
-0.99302	-0.556666	-1.11319	-0.730871	ENSG00000187583	9369	2.5kb-10kb	non.diff	PLEKHN1
-0.340243	-0.331193	-0.592438	-0.77398	ENSG00000188157	35994	27-60kb	non.diff	AGRN
-1.29067	-0.0929081	-0.592243	-0.182208	ENSG00000160087	19977	10kb-27kb	PRR.UVvsUNT_up	UBE2J2
-0.981286	-1.1438	-0.800121	0.00442405	ENSG00000221978	13618	10kb-27kb	non.diff	CCNL2
-1.5353	-0.998077	-1.03668	-0.445452	ENSG00000242485	5406	2.5kb-10kb	non.diff	MRPL20
-1.49929	-1.09178	-0.898883	-0.814053	ENSG00000160075	33197	27-60kb	non.diff	SSU72
-1.49835	-0.751293	-1.43482	-0.738044	ENSG00000197530	15196	10kb-27kb	PRR.UVvsUNT_up	MIB2
-1.38105	-0.4885	-0.503873	-0.368855	ENSG00000157916	13617	10kb-27kb	non.diff	RER1
-1.77178	-0.953267	-0.50793	-0.372914	ENSG00000116151	70455	above 60kb	non.diff	MORN1
-1.32493	-0.347794	-0.606845	-0.034566	ENSG00000069424	109728	above 60kb	PRR.UVvsUNT_up	KCNAB2
-0.922922	-0.220413	-0.857423	0.180107	ENSG00000131697	129663	above 60kb	PRR.UVvsUNT_up	NPHP4
-0.65344	-0.748708	-0.724598	-0.39008	ENSG00000116251	28121	27-60kb	non.diff	RPL22
-0.855443	-0.38335	-0.696745	-0.186393	ENSG00000158286	15825	10kb-27kb	non.diff	RNF207
-1.27947	-0.331149	-1.38344	-0.397461	ENSG00000097021	130123	above 60kb	PRR.UVvsUNT_up	ACOT7
-1.32001	-0.676987	-0.439134	-0.850048	ENSG00000162413	23884	10kb-27kb	non.diff	KLHL21
-1.07518	0.0832158	-0.787286	-0.124981	ENSG00000116273	10349	10kb-27kb	PRR.UVvsUNT_up	PHF13
-1.33463	0.129141	-0.506147	-0.435036	ENSG00000041988	10721	10kb-27kb	PRR.UVvsUNT_up	THAP3
-1.09539	-0.469477	-0.823586	-0.422954	ENSG00000171735	984383	above 60kb	non.diff	CAMTA1
-1.67091	-1.62971	-1.36299	-1.22607	ENSG00000116288	31215	27-60kb	non.diff	PARK7
-1.98784	-1.40546	-1.67592	-1.35168	ENSG00000116285	21905	10kb-27kb	non.diff	ERRFI1
-1.33635	-1.55767	-1.09843	-1.20497	ENSG00000238290	95965	above 60kb	non.diff	RP11-431K24.1
-1.8727	-1.18865	-1.44452	-1.49676	ENSG00000142599	465246	above 60kb	non.diff	RERE
-2.61733	-1.40982	-1.87128	-1.57101	ENSG00000074800	18248	10kb-27kb	PRR.UVvsUNT_up	ENO1
-0.801176	-1.22636	-0.905091	-0.767215	ENSG00000171621	76653	above 60kb	non.diff	SPSB1
-0.412578	-0.10368	-0.351024	0.168209	ENSG00000171612	45697	27-60kb	non.diff	SLC25A33
0.469269	0.434964	-0.503094	-0.165794	ENSG00000171608	77383	above 60kb	non.diff	PIK3CD
-1.5249	-1.27068	-1.61456	-1.71636	ENSG00000231789	15130	10kb-27kb	non.diff	RP11-558F24.4
-1.68491	-1.16745	-1.49217	-0.311199	ENSG00000228150	7052	2.5kb-10kb	PRR.UVvsUNT_up	RP11-84A14.4
-1.42562	-1.33127	-1.54119	-0.39387	ENSG00000173614	42074	27-60kb	non.diff	NMNAT1
-1.74581	-1.15351	-1.23784	0.230462	ENSG00000162441	21293	10kb-27kb	PRR.UVvsUNT_up	LZIC
-1.61207	-0.520319	-0.586764	-0.539279	ENSG00000054523	170799	above 60kb	non.diff	KIF1B
-1.4256	-0.790545	-1.13995	-0.503552	ENSG00000142657	21553	10kb-27kb	non.diff	PGD
-1.85978	-1.03267	-0.881968	-0.404309	ENSG00000251503	22052	10kb-27kb	non.diff	APITD1-CORT
-1.88802	-0.986155	-0.838872	-0.418228	ENSG00000175279	22052	10kb-27kb	non.diff	APITD1
-1.36405	-1.24128	-0.990849	-0.250525	ENSG00000120948	13383	10kb-27kb	non.diff	TARDBP
-1.09566	-0.534957	-1.15672	-0.614567	ENSG00000120942	22844	10kb-27kb	non.diff	UBIAD1
-0.327839	-1.02997	-0.637151	-0.908457	ENSG00000204624	58419	27-60kb	non.diff	PTCHD2
-1.08051	-0.927225	-0.203337	-0.474248	ENSG00000011021	36995	27-60kb	non.diff	CLCN6
-1.58714	-1.38429	-1.01097	-0.573964	ENSG00000177000	21198	10kb-27kb	non.diff	MTHFR
-1.42609	-0.909228	-0.506569	-0.520873	ENSG00000116691	12580	10kb-27kb	non.diff	MIIP
-0.198027	-0.374382	-0.440953	-0.109224	ENSG00000171729	67949	above 60kb	non.diff	TMEM51
-0.532159	-0.434639	-0.246469	-0.0464234	ENSG00000175147	36513	27-60kb	non.diff	TMEM51-AS1
-0.933712	-0.217975	-0.301857	-0.6845	ENSG00000142634	20449	10kb-27kb	non.diff	EFHD2
-0.498088	-0.392605	-0.615944	-0.213683	ENSG00000228140	6455	2.5kb-10kb	non.diff	RP3-467K16.4
-0.653927	0.0999718	0.470707	-0.0347106	ENSG00000065526	92597	above 60kb	non.diff	SPEN
-2.03706	-0.899477	-0.70996	-0.134177	ENSG00000179743	14083	10kb-27kb	PRR.UVvsUNT_up	RP11-169K16.9
-1.94885	-1.58018	-1.63959	-0.824029	ENSG00000142627	31751	27-60kb	non.diff	EPHA2
-1.86955	-1.05275	-0.858133	-1.21959	ENSG00000142632	14756	10kb-27kb	non.diff	ARHGEF19
-1.15797	-0.685678	-0.590837	-0.864889	ENSG00000055070	45571	27-60kb	non.diff	SZRD1
-1.03828	-0.398771	-0.645049	0.204623	ENSG00000219481	51244	27-60kb	PRR.UVvsUNT_up	NBPF1
-1.00485	-1.2607	-1.07295	-0.772416	ENSG00000142623	40880	27-60kb	non.diff	PADI1
-1.49243	-0.613819	-0.873824	-0.0975725	ENSG00000179051	32965	27-60kb	PRR.UVvsUNT_up	RCC2
-0.85074	-0.317458	-0.80041	-0.215989	ENSG00000159423	31350	27-60kb	non.diff	ALDH4A1
-1.62392	-0.822437	-0.610191	-0.605723	ENSG00000169991	52406	27-60kb	non.diff	IFFO2
-1.54619	-0.786868	-1.20014	-0.238989	ENSG00000230424	30204	27-60kb	PRR.UVvsUNT_up	RP1-43E13.2
-2.1005	-1.10006	-1.41336	-0.586796	ENSG00000127481	135771	above 60kb	PRR.UVvsUNT_up	UBR4
-1.56626	-0.250954	-1.32193	-0.300701	ENSG00000053372	8590	2.5kb-10kb	PRR.UVvsUNT_up	MRTO4
-1.5503	-0.880074	-1.54469	-0.31825	ENSG00000127463	35889	27-60kb	PRR.UVvsUNT_up	EMC1
-1.49628	-0.424911	-1.15895	-0.703985	ENSG00000040487	16975	10kb-27kb	PRR.UVvsUNT_up	PQLC2
-1.01102	-0.554651	-0.904293	-0.555038	ENSG00000053371	8182	2.5kb-10kb	non.diff	AKR7A2
-1.5922	-0.747766	-0.941069	-0.629718	ENSG00000270136	61077	above 60kb	non.diff	MINOS1-NBL1
-1.5922	-0.747766	-0.941069	-0.650443	ENSG00000173436	32838	27-60kb	non.diff	MINOS1
-1.29146	-1.38011	-0.767001	-0.90548	ENSG00000235185	5031	2.5kb-10kb	non.diff	RP5-1056L3.1
-1.26879	-0.606628	-0.589306	-0.418316	ENSG00000162545	3830	2.5kb-10kb	non.diff	CAMK2N1
-1.22538	-0.729635	-0.507816	-0.776307	ENSG00000090432	8712	2.5kb-10kb	non.diff	MUL1
-0.873229	-0.2852	-0.755641	0.159188	ENSG00000244038	9731	2.5kb-10kb	PRR.UVvsUNT_up	DDOST
-1.30378	-0.778242	-0.626069	0.190027	ENSG00000189410	13106	10kb-27kb	PRR.UVvsUNT_up	SH2D5
-2.27083	-1.23506	-1.34083	-0.517977	ENSG00000127483	44663	27-60kb	PRR.UVvsUNT_up	HP1BP3
-1.71688	-0.646758	-1.4322	-0.203962	ENSG00000075151	370415	above 60kb	PRR.UVvsUNT_up	EIF4G3
-1.77744	-1.83306	-2.04298	-1.31496	ENSG00000090686	105309	above 60kb	non.diff	USP48
-1.61142	-1.75263	-1.47605	-1.08416	ENSG00000218510	6036	2.5kb-10kb	non.diff	LINC00339
-1.48857	-0.887015	-0.732709	-0.533558	ENSG00000070831	40318	27-60kb	non.diff	CDC42
-0.850404	-0.496012	-0.318253	-0.405632	ENSG00000184677	79307	above 60kb	non.diff	ZBTB40
-2.00175	-1.0247	-0.855254	-0.570678	ENSG00000004487	64242	above 60kb	non.diff	KDM1A
-1.12503	-0.307601	-0.745207	-0.828692	ENSG00000169641	93786	above 60kb	non.diff	LUZP1
-1.15464	-0.836314	-0.740404	-0.333066	ENSG00000179546	4230	2.5kb-10kb	non.diff	HTR1D
-1.83549	-1.2465	-1.235	-1.58983	ENSG00000125944	40566	27-60kb	non.diff	HNRNPR
-1.2096	-0.728721	-0.674423	-0.820388	ENSG00000007968	24791	10kb-27kb	non.diff	E2F2
-1.61377	-0.655037	-1.0893	-0.648102	ENSG00000142676	4647	2.5kb-10kb	PRR.UVvsUNT_up	RPL11
-1.45879	-1.03775	-0.796101	-0.69857	ENSG00000057757	9828	2.5kb-10kb	non.diff	PITHD1
-1.53622	-1.48663	-1.25144	-1.4746	ENSG00000236810	17906	10kb-27kb	non.diff	RP5-886K2.3
0.0958543	-0.196026	-0.401007	-0.860993	ENSG00000011009	4570	2.5kb-10kb	non.diff	LYPLA2
-1.36426	-1.35594	-0.960992	-0.798213	ENSG00000117308	5183	2.5kb-10kb	non.diff	GALE
-1.02182	-1.23925	-0.630585	-0.701196	ENSG00000117305	36736	27-60kb	non.diff	HMGCL
-1.88853	-1.69993	-1.47848	-0.599726	ENSG00000189266	4354	2.5kb-10kb	non.diff	PNRC2
-1.76272	-1.02274	-1.52527	-0.817493	ENSG00000188822	88534	above 60kb	PRR.UVvsUNT_up	CNR2
-2.37003	-1.13279	-1.83312	-0.915096	ENSG00000188529	16124	10kb-27kb	PRR.UVvsUNT_up	SRSF10
-2.10858	-1.19097	-1.51633	-0.465645	ENSG00000133226	41552	27-60kb	PRR.UVvsUNT_up	SRRM1
-1.90946	-1.25052	-1.4079	-1.02463	ENSG00000169504	98968	above 60kb	non.diff	CLIC4
-2.15866	-1.76991	-1.7774	-0.770883	ENSG00000117616	95977	above 60kb	PRR.UVvsUNT_up	C1orf63
-1.33041	-0.31673	-0.829881	0.033866	ENSG00000183726	24445	10kb-27kb	PRR.UVvsUNT_up	TMEM50A
-0.124805	-0.621516	-0.0342176	-0.393535	ENSG00000117640	14302	10kb-27kb	non.diff	MTFR1L
-0.440603	-0.517987	-0.707441	-0.542984	ENSG00000228172	3024	2.5kb-10kb	non.diff	RP1-317E23.3
-1.52312	-1.00403	-0.653209	-0.654796	ENSG00000236528	3808	2.5kb-10kb	non.diff	RP1-125I3.2
-1.68407	-0.994792	-0.63611	-0.496638	ENSG00000127423	27490	27-60kb	non.diff	AUNIP
-2.55743	-1.41661	-2.0474	-1.14824	ENSG00000117632	22811	10kb-27kb	PRR.UVvsUNT_up	STMN1
-0.784414	-0.345915	-0.685436	-0.227527	ENSG00000130695	44609	27-60kb	non.diff	CEP85
-2.76707	-1.50952	-1.7795	-1.06023	ENSG00000198830	3523	2.5kb-10kb	PRR.UVvsUNT_up	HMGN2
-0.92889	-0.374349	-0.932477	-0.745813	ENSG00000117713	86072	above 60kb	non.diff	ARID1A
-0.99917	-0.552239	-1.02564	0.171113	ENSG00000142751	14165	10kb-27kb	PRR.UVvsUNT_up	GPN2
-1.12566	-0.652295	-0.750608	0.39452	ENSG00000090273	46625	27-60kb	PRR.UVvsUNT_up	NUDC
-1.12306	-0.443526	-0.865013	-0.411252	ENSG00000198746	9979	2.5kb-10kb	non.diff	GPATCH3
-1.81132	-1.26141	-1.33086	-1.36287	ENSG00000253368	7192	2.5kb-10kb	non.diff	TRNP1
-2.18255	-1.42524	-1.79004	-1.62405	ENSG00000158246	7817	2.5kb-10kb	non.diff	FAM46B
-2.75521	-1.98838	-2.42576	-1.31044	ENSG00000090020	68167	above 60kb	PRR.UVvsUNT_up	SLC9A1
-0.856937	0.139349	-0.708718	-0.175666	ENSG00000142733	11709	10kb-27kb	PRR.UVvsUNT_up	MAP3K6
-1.70239	-1.21731	-0.758113	-0.505985	ENSG00000158195	85940	above 60kb	non.diff	WASF2
-2.15478	-0.306107	-1.44497	-0.336582	ENSG00000117751	20899	10kb-27kb	PRR.UVvsUNT_up	PPP1R8
-1.05595	-0.678844	-0.90515	0.120258	ENSG00000117748	23223	10kb-27kb	PRR.UVvsUNT_up	RPA2
-1.8435	-1.65322	-1.47841	-1.50206	ENSG00000130766	22965	10kb-27kb	non.diff	SESN2
-1.48559	-1.28627	-1.16972	-0.988154	ENSG00000130772	6964	2.5kb-10kb	non.diff	MED18
-1.49237	-1.74862	-1.89323	-1.62954	ENSG00000204138	130768	above 60kb	non.diff	PHACTR4
-2.05262	-1.78549	-2.13904	-1.74501	ENSG00000180198	33358	27-60kb	non.diff	RCC1
-2.01749	-1.79552	-2.0989	-1.71191	ENSG00000242125	4913	2.5kb-10kb	non.diff	SNHG3
-2.65741	-2.27025	-2.54816	-2.19476	ENSG00000197989	4446	2.5kb-10kb	non.diff	SNHG12
-1.91006	-1.58831	-1.37256	-0.947125	ENSG00000229388	5354	2.5kb-10kb	non.diff	RP11-442N24__B.1
-1.88992	-1.2742	-1.5695	-0.788803	ENSG00000120656	53763	27-60kb	PRR.UVvsUNT_up	TAF12
-0.592158	-0.650416	-0.403508	-0.502671	ENSG00000162419	50622	27-60kb	non.diff	GMEB1
-1.59454	-0.940986	-0.995522	-0.619453	ENSG00000198492	33155	27-60kb	non.diff	YTHDF2
-2.14196	-0.63451	-1.7164	-0.641616	ENSG00000116350	34245	27-60kb	PRR.UVvsUNT_up	SRSF4
-1.32686	-0.725199	-0.931031	0.171636	ENSG00000116353	38070	27-60kb	PRR.UVvsUNT_up	MECR
-0.964692	-0.960474	-0.996988	-0.947983	ENSG00000186056	8324	2.5kb-10kb	non.diff	MATN1-AS1
-1.03427	-1.39294	-1.08284	-1.07783	ENSG00000162510	12311	10kb-27kb	non.diff	MATN1
-1.16257	-1.11397	-0.781679	-0.436591	ENSG00000223382	10057	10kb-27kb	non.diff	RP1-65J11.1
-1.63063	-0.252704	-0.759594	-0.583606	ENSG00000134644	134486	above 60kb	PRR.UVvsUNT_up	PUM1
-1.25356	-1.47128	-0.895194	-0.770722	ENSG00000121766	67942	above 60kb	non.diff	ZCCHC17
-1.58781	-1.46418	-1.41248	-0.736625	ENSG00000060688	37246	27-60kb	non.diff	SNRNP40
-1.13152	-1.32085	-0.967032	-0.697582	ENSG00000142910	11173	10kb-27kb	non.diff	TINAGL1
-0.746543	-1.25425	-0.529744	-0.877547	ENSG00000235790	15890	10kb-27kb	non.diff	RP11-73M7.6
-0.746543	-1.15844	-0.529744	-0.85735	ENSG00000264078	4678	2.5kb-10kb	non.diff	RP11-73M7.9
-0.777216	-0.391424	-0.817126	-0.191578	ENSG00000162517	15035	10kb-27kb	non.diff	PEF1
-1.00041	-1.1231	-1.13117	-0.3027	ENSG00000121753	37777	27-60kb	non.diff	BAI2
-1.07213	-1.10093	-1.00673	-0.930274	ENSG00000184007	38436	27-60kb	non.diff	PTP4A2
-2.34128	-1.00343	-1.36209	0.146554	ENSG00000121774	47022	27-60kb	PRR.UVvsUNT_up	KHDRBS1
-1.26698	-0.229666	-0.771482	-0.289531	ENSG00000121775	30836	27-60kb	PRR.UVvsUNT_up	TMEM39B
-1.03988	-0.709225	-0.388015	-0.184657	ENSG00000203325	21184	10kb-27kb	non.diff	RP11-277A4.4
-2.11691	-0.532409	-1.73825	-0.974738	ENSG00000084652	18600	10kb-27kb	PRR.UVvsUNT_up	TXLNA
-0.839956	-0.733966	-0.558939	-0.366432	ENSG00000160051	3053	2.5kb-10kb	non.diff	IQCC
-1.87523	-0.674624	-1.07472	0.397043	ENSG00000162521	35070	27-60kb	PRR.UVvsUNT_up	RBBP4
-1.96774	-1.03162	-0.61619	0.074713	ENSG00000176261	50732	27-60kb	PRR.UVvsUNT_up	ZBTB8OS
-0.934676	-0.153394	-0.81923	-0.655423	ENSG00000162522	33086	27-60kb	non.diff	KIAA1522
-0.449541	-1.12885	-0.103215	-1.24348	ENSG00000116497	42109	27-60kb	PRR.UVvsUNT_down	S100PBP
-1.78305	-0.562032	-0.597401	-0.309346	ENSG00000134684	42915	27-60kb	PRR.UVvsUNT_up	YARS
-2.26817	-2.33368	-1.43216	-1.52143	ENSG00000116514	28241	27-60kb	non.diff	RNF19B
-1.10407	-1.19111	-0.901745	-0.681515	ENSG00000142920	39427	27-60kb	non.diff	ADC
-1.30998	-1.53434	-0.78158	-0.640684	ENSG00000004455	73013	above 60kb	non.diff	AK2
-0.105352	0.651496	0.351204	-0.191816	ENSG00000134686	107430	above 60kb	non.diff	PHC2
-1.53794	-0.981662	-1.08591	-0.559582	ENSG00000233246	12894	10kb-27kb	non.diff	RP11-415J8.5
-1.65962	-0.71511	-0.814279	-0.57715	ENSG00000163866	147080	above 60kb	non.diff	SMIM12
-1.71012	-0.380638	-1.84854	-0.946573	ENSG00000116560	16771	10kb-27kb	PRR.UVvsUNT_up	SFPQ
-1.19944	-0.558143	-0.393904	-1.01214	ENSG00000146463	153092	above 60kb	non.diff	ZMYM4
-1.46988	-1.09246	-1.4604	-0.561248	ENSG00000020129	9802	2.5kb-10kb	non.diff	NCDN
-1.57225	-1.48292	-1.32656	-1.06849	ENSG00000142687	124461	above 60kb	non.diff	KIAA0319L
-2.03295	-0.539123	-0.745839	0.146823	ENSG00000126067	40261	27-60kb	PRR.UVvsUNT_up	PSMB2
-1.22349	-0.186323	-0.749455	-0.157407	ENSG00000142686	5598	2.5kb-10kb	PRR.UVvsUNT_up	C1orf216
-2.37854	-1.28328	-1.73086	-0.775677	ENSG00000092853	49750	27-60kb	PRR.UVvsUNT_up	CLSPN
-2.56516	-0.783729	-1.45713	-0.314747	ENSG00000126070	141783	above 60kb	PRR.UVvsUNT_up	AGO3
-1.25078	-0.99536	-1.18451	-0.262248	ENSG00000116863	5058	2.5kb-10kb	non.diff	ADPRHL2
-0.759814	-0.441305	-0.980699	-0.955659	ENSG00000054116	12926	10kb-27kb	non.diff	TRAPPC3
-1.69496	-0.503176	-0.804904	0.0251015	ENSG00000054118	80942	above 60kb	PRR.UVvsUNT_up	THRAP3
-0.608633	-1.19875	-0.400299	-1.26222	ENSG00000196182	46273	27-60kb	PRR.UVvsUNT_down	STK40
-1.96639	-0.941162	-0.853809	-0.832041	ENSG00000116898	8720	2.5kb-10kb	non.diff	MRPS15
-1.97192	-1.47355	-1.3418	-1.66001	ENSG00000163874	9828	2.5kb-10kb	non.diff	ZC3H12A
-1.815	-2.41531	-1.00497	-2.27885	ENSG00000233621	19533	10kb-27kb	PRR.UVvsUNT_down	RP11-422J8.1
-0.97749	-0.828894	-0.299991	-0.241501	ENSG00000163877	19854	10kb-27kb	non.diff	SNIP1
-0.432822	0.124961	-0.35371	0.00300468	ENSG00000163879	9939	2.5kb-10kb	non.diff	DNALI1
-0.438715	-0.20102	-0.760398	-0.555894	ENSG00000134697	29120	27-60kb	non.diff	GNL2
-1.61259	-0.859967	-0.971735	-0.584919	ENSG00000196449	5242	2.5kb-10kb	non.diff	YRDC
-1.50849	-1.035	-1.44169	-0.573027	ENSG00000188786	50054	27-60kb	PRR.UVvsUNT_up	MTF1
-1.39911	-0.297826	-0.810455	0.287343	ENSG00000183431	33947	27-60kb	PRR.UVvsUNT_up	SF3A3
-1.00629	-0.785477	-0.378221	-0.511028	ENSG00000183386	8837	2.5kb-10kb	non.diff	FHL3
-1.99363	-0.692707	-1.1021	-0.668209	ENSG00000174574	14837	10kb-27kb	PRR.UVvsUNT_up	AKIRIN1
-1.96512	-0.895903	-1.68972	-0.164266	ENSG00000168653	8319	2.5kb-10kb	PRR.UVvsUNT_up	NDUFS5
-1.78268	-0.946422	-2.13961	-0.912642	ENSG00000090621	15975	10kb-27kb	PRR.UVvsUNT_up	PABPC4
-0.869859	-0.329291	-0.558193	0.0929175	ENSG00000043514	42461	27-60kb	non.diff	TRIT1
-1.99497	-1.01761	-1.9686	-0.480725	ENSG00000131236	32417	27-60kb	PRR.UVvsUNT_up	CAP1
-0.749839	-0.509049	-0.801015	-0.130396	ENSG00000131238	24997	10kb-27kb	non.diff	PPT1
-1.72349	-0.887122	-1.14829	-0.153793	ENSG00000117000	79549	above 60kb	PRR.UVvsUNT_up	RLF
-1.41633	-0.58052	-0.982558	-0.365772	ENSG00000084073	36078	27-60kb	PRR.UVvsUNT_up	ZMPSTE24
-1.10001	-0.199253	-0.974956	-0.258326	ENSG00000049089	17330	10kb-27kb	PRR.UVvsUNT_up	COL9A2
-2.20743	-1.19273	-1.56414	-0.68612	ENSG00000187801	13617	10kb-27kb	PRR.UVvsUNT_up	ZFP69B
-0.978757	-1.0831	-0.658709	-0.169524	ENSG00000164002	7816	2.5kb-10kb	non.diff	EXO5
-1.21368	-1.43592	-0.893067	-0.451701	ENSG00000238287	15505	10kb-27kb	non.diff	RP11-656D10.3
-2.55153	-1.38926	-2.00009	-1.44509	ENSG00000066136	79956	above 60kb	PRR.UVvsUNT_up	NFYC
-1.60753	-0.447009	-1.50905	-0.965047	ENSG00000171793	33229	27-60kb	PRR.UVvsUNT_up	CTPS1
0.0500831	-0.244751	0.140839	-0.544266	ENSG00000171790	7641	2.5kb-10kb	non.diff	SLFNL1
-2.34763	-0.535211	-0.806971	-0.120772	ENSG00000198815	159339	above 60kb	PRR.UVvsUNT_up	FOXJ3
-0.824781	-0.429908	-0.608732	-0.059844	ENSG00000171960	18334	10kb-27kb	non.diff	PPIH
-1.64809	-0.743666	-1.43024	0.112126	ENSG00000065978	19923	10kb-27kb	PRR.UVvsUNT_up	YBX1
-1.97328	-1.45183	-1.93867	-2.48257	ENSG00000227533	24310	10kb-27kb	non.diff	SLC2A1-AS1
-1.79103	-1.2898	-1.89573	-1.76339	ENSG00000117394	33479	27-60kb	non.diff	SLC2A1
-0.799849	-0.760642	-0.688724	-0.154606	ENSG00000117395	106762	above 60kb	non.diff	EBNA1BP2
-1.53987	-0.989919	-0.584431	-1.0602	ENSG00000117399	4249	2.5kb-10kb	non.diff	CDC20
-2.01556	-1.07326	-0.721448	-0.720461	ENSG00000234694	3975	2.5kb-10kb	non.diff	RP1-92O14.3
-1.53335	-0.936528	-1.08494	-0.819801	ENSG00000066322	4629	2.5kb-10kb	non.diff	ELOVL1
-2.99624	-2.6054	-2.8311	-2.11594	ENSG00000066135	55358	27-60kb	non.diff	KDM4A
-1.8268	-1.46056	-1.57292	0.282429	ENSG00000126091	225337	above 60kb	PRR.UVvsUNT_up	ST3GAL3
-1.15792	-1.44053	-0.599416	-0.452754	ENSG00000236200	8374	2.5kb-10kb	non.diff	KDM4A-AS1
-1.01358	-0.446549	-1.02209	-0.450989	ENSG00000117410	3809	2.5kb-10kb	non.diff	ATP6V0B
-1.07047	-0.711762	-0.657523	-0.470575	ENSG00000117411	12226	10kb-27kb	non.diff	B4GALT2
-1.82406	-0.587237	-1.1251	-0.245795	ENSG00000159214	5170	2.5kb-10kb	PRR.UVvsUNT_up	CCDC24
0.0434823	-0.281112	-0.649983	-0.340009	ENSG00000196517	39968	27-60kb	non.diff	SLC6A9
-2.1857	-1.20053	-1.77055	-0.589625	ENSG00000187147	246531	above 60kb	PRR.UVvsUNT_up	RNF220
-2.5943	-1.21784	-2.19138	-1.12713	ENSG00000142937	3529	2.5kb-10kb	PRR.UVvsUNT_up	RPS8
-2.77244	-2.44547	-2.4318	-1.8024	ENSG00000225721	16774	10kb-27kb	non.diff	RP11-269F19.2
-2.40237	-1.44269	-1.70647	-1.26468	ENSG00000173846	5766	2.5kb-10kb	PRR.UVvsUNT_up	PLK3
-0.59779	-0.916295	-0.604649	-0.710801	ENSG00000222009	7104	2.5kb-10kb	non.diff	BTBD19
-2.10575	-1.1883	-1.51645	-0.987263	ENSG00000132773	4306	2.5kb-10kb	PRR.UVvsUNT_up	TOE1
-2.21733	-1.96666	-2.08389	-1.59174	ENSG00000132781	11308	10kb-27kb	non.diff	MUTYH
-3.53099	-2.72132	-2.88331	-3.13549	ENSG00000117450	12012	10kb-27kb	non.diff	PRDX1
-1.55498	-0.780595	-0.914406	-0.354453	ENSG00000117448	19507	10kb-27kb	PRR.UVvsUNT_up	AKR1A1
-2.35475	-1.2734	-1.95989	-1.07435	ENSG00000132780	35049	27-60kb	PRR.UVvsUNT_up	NASP
-1.36472	-0.518586	-0.520533	0.507674	ENSG00000159596	7230	2.5kb-10kb	PRR.UVvsUNT_up	TMEM69
-2.28194	-0.918111	-1.48331	-0.455723	ENSG00000159592	60810	above 60kb	PRR.UVvsUNT_up	GPBP1L1
-2.2926	-1.06668	-1.51651	-1.21374	ENSG00000197429	56327	27-60kb	PRR.UVvsUNT_up	IPP
-1.09364	-1.09152	-0.779145	-0.451006	ENSG00000086015	249138	above 60kb	non.diff	MAST2
-2.44721	-1.49344	-1.82956	-1.88583	ENSG00000117461	136349	above 60kb	non.diff	PIK3R3
-0.639572	-0.686075	-0.368971	-0.325775	ENSG00000132128	42413	27-60kb	non.diff	LRRC41
-1.16605	-0.925429	-0.833978	-0.434527	ENSG00000173660	13146	10kb-27kb	non.diff	UQCRH
-1.62851	-0.776057	-0.821805	-0.34317	ENSG00000117481	24976	10kb-27kb	PRR.UVvsUNT_up	NSUN4
-1.567	-1.48628	-0.82816	-0.835689	ENSG00000123473	64009	above 60kb	non.diff	STIL
-1.69892	-0.976736	-0.931113	-0.347846	ENSG00000132122	176802	above 60kb	non.diff	SPATA6
-0.751573	-0.265552	-0.423728	0.0910746	ENSG00000123080	13889	10kb-27kb	non.diff	CDKN2C
-1.13529	-0.768291	-1.10155	-0.756227	ENSG00000185104	520786	above 60kb	non.diff	FAF1
-0.538574	-0.699747	-0.449826	-0.78472	ENSG00000123091	37185	27-60kb	non.diff	RNF11
-1.3165	-0.57494	-0.616289	-0.183916	ENSG00000117859	212039	above 60kb	non.diff	OSBPL9
-2.02534	-1.72695	-1.28919	-1.26531	ENSG00000078618	89615	above 60kb	non.diff	NRD1
-1.54534	-1.11695	-0.498015	-0.234564	ENSG00000223390	10889	10kb-27kb	non.diff	RP11-91A18.4
-1.19227	-0.736729	-0.503189	-0.270354	ENSG00000134717	34592	27-60kb	non.diff	BTF3L4
-1.10697	-0.614062	-0.314563	-0.116789	ENSG00000117862	36041	27-60kb	non.diff	TXNDC12
-1.64866	-1.12229	-1.13643	-0.871188	ENSG00000154222	20471	10kb-27kb	non.diff	CC2D1B
-0.59157	-0.609793	-0.664564	-0.0390564	ENSG00000134748	16276	10kb-27kb	non.diff	PRPF38A
-0.759054	-0.818097	-0.882746	-0.525451	ENSG00000085840	31631	27-60kb	non.diff	ORC1
-1.85732	-0.923925	-0.936987	-0.241703	ENSG00000134744	145206	above 60kb	PRR.UVvsUNT_up	ZCCHC11
-0.711398	-0.878574	-0.490897	-0.284409	ENSG00000162377	11531	10kb-27kb	non.diff	SELRC1
-1.08874	-1.06893	-0.757089	-0.65983	ENSG00000157184	17769	10kb-27kb	non.diff	CPT2
-2.16936	-1.88905	-1.75216	-1.53807	ENSG00000259818	3591	2.5kb-10kb	non.diff	RP5-1024G6.7
-2.03792	-1.26133	-2.13347	-1.06065	ENSG00000162384	6519	2.5kb-10kb	PRR.UVvsUNT_up	C1orf123
-1.32615	-1.18845	-0.425826	-0.738306	ENSG00000226754	4174	2.5kb-10kb	non.diff	RP5-1024G6.5
-1.56783	-0.721118	-0.347894	-0.47566	ENSG00000162385	11719	10kb-27kb	non.diff	MAGOH
-0.772085	-0.612223	-0.803428	-0.283706	ENSG00000157193	82526	above 60kb	non.diff	LRP8
-0.919936	-0.491089	-0.494827	-0.0247486	ENSG00000116221	41424	27-60kb	non.diff	MRPL37
-0.787128	-1.31547	-0.763522	-0.397883	ENSG00000256407	58850	27-60kb	non.diff	RP11-446E24.4
-0.754843	-1.20219	-0.784442	-0.335079	ENSG00000215883	27701	27-60kb	non.diff	CYB5RL
-2.01992	-0.506911	-1.08161	-0.229127	ENSG00000162390	96936	above 60kb	PRR.UVvsUNT_up	ACOT11
-0.863956	-0.724385	-1.01235	-0.419217	ENSG00000162396	7617	2.5kb-10kb	non.diff	PARS2
-1.44679	-0.598219	-1.32812	-0.170296	ENSG00000116133	37586	27-60kb	PRR.UVvsUNT_up	DHCR24
-1.21089	-0.601336	-1.03595	-0.305282	ENSG00000162402	148755	above 60kb	PRR.UVvsUNT_up	USP24
-1.076	-0.911649	-0.732303	-0.657695	ENSG00000162407	150556	above 60kb	non.diff	PPAP2B
-1.34757	-1.13144	-1.31198	-1.35633	ENSG00000173406	1551956	above 60kb	non.diff	DAB1
-1.33396	-1.11892	-1.23104	-1.37642	ENSG00000162600	131419	above 60kb	non.diff	OMA1
-1.04709	-0.344274	-0.84046	-0.667362	ENSG00000162601	45354	27-60kb	non.diff	MYSM1
-1.67796	-1.55549	-1.0926	-1.99577	ENSG00000234807	114562	above 60kb	non.diff	RP4-794H19.2
-1.27924	-0.955643	-1.27503	-0.95512	ENSG00000177606	3321	2.5kb-10kb	non.diff	JUN
-1.50871	-1.06737	-1.37333	-0.844325	ENSG00000172456	471038	above 60kb	non.diff	FGGY
-2.18239	-1.23416	-1.22513	-0.404803	ENSG00000162604	44378	27-60kb	PRR.UVvsUNT_up	TM2D1
-2.38735	-0.872036	-1.21566	-0.757612	ENSG00000162607	15508	10kb-27kb	PRR.UVvsUNT_up	USP1
-1.82947	-0.864067	-1.20439	-0.0451361	ENSG00000088035	70973	above 60kb	PRR.UVvsUNT_up	ALG6
-1.397	-0.935029	-0.73945	-0.537622	ENSG00000226891	30252	27-60kb	non.diff	RP11-182I10.3
-1.38726	-0.3938	-0.512715	0.0122793	ENSG00000116678	220995	above 60kb	PRR.UVvsUNT_up	LEPR
-1.35317	-0.397024	-0.590244	0.100961	ENSG00000213625	15421	10kb-27kb	PRR.UVvsUNT_up	LEPROT
-2.0956	-0.549348	-1.06997	-0.430995	ENSG00000198160	63725	above 60kb	PRR.UVvsUNT_up	MIER1
-1.81649	-0.512658	-0.656259	-0.45625	ENSG00000152763	112003	above 60kb	PRR.UVvsUNT_up	WDR78
-1.15559	-0.354948	-1.13299	-0.021827	ENSG00000142864	22606	10kb-27kb	PRR.UVvsUNT_up	SERBP1
-1.54498	-0.526547	-1.02524	-0.58733	ENSG00000116717	3278	2.5kb-10kb	PRR.UVvsUNT_up	GADD45A
-0.430758	-0.911147	-0.682229	-0.521397	ENSG00000232284	370685	above 60kb	non.diff	GNG12-AS1
-1.40739	-0.898607	-1.11253	-0.542961	ENSG00000172380	132002	above 60kb	non.diff	GNG12
-1.29016	-1.25167	-1.25232	-0.634237	ENSG00000116729	134662	above 60kb	non.diff	WLS
-0.959294	-0.575258	-0.42625	-0.455263	ENSG00000116754	47371	27-60kb	non.diff	SRSF11
-1.31017	-0.0958017	-0.576702	0.294416	ENSG00000066557	60816	above 60kb	PRR.UVvsUNT_up	LRRC40
-2.05063	-1.52147	-1.9724	-1.20539	ENSG00000197568	30535	27-60kb	non.diff	HHLA3
-1.9759	-1.36445	-1.72224	-1.14721	ENSG00000118454	94147	above 60kb	non.diff	ANKRD13C
-1.63339	-1.65986	-1.43897	-0.783231	ENSG00000116761	28634	27-60kb	non.diff	CTH
-0.485326	-0.228123	-0.202294	-0.226819	ENSG00000132485	18007	10kb-27kb	non.diff	ZRANB2
-1.10941	-0.891112	-0.802608	-0.76668	ENSG00000172260	886795	above 60kb	non.diff	NEGR1
-1.35981	-0.461366	-0.699138	-0.41775	ENSG00000254685	35875	27-60kb	non.diff	FPGT
-1.35981	-0.461366	-0.699138	-0.41775	ENSG00000259030	345748	above 60kb	non.diff	FPGT-TNNI3K
-1.35981	-0.461366	-0.699138	-0.41775	ENSG00000116783	346166	above 60kb	non.diff	TNNI3K
-1.48714	-1.06767	-0.607715	-0.268612	ENSG00000162620	172173	above 60kb	non.diff	LRRIQ3
-1.08563	-0.353987	-0.593969	-0.38207	ENSG00000162623	33527	27-60kb	non.diff	TYW3
-1.55251	-1.00071	-0.837989	-0.596938	ENSG00000116791	27923	27-60kb	non.diff	CRYZ
-2.31171	-1.06437	-0.962733	-0.348549	ENSG00000117054	63225	above 60kb	PRR.UVvsUNT_up	ACADM
-2.19194	-1.06192	-1.62683	-1.02422	ENSG00000137955	8886	2.5kb-10kb	PRR.UVvsUNT_up	RABGGTB
-1.34379	-0.539828	-1.37353	-0.0121557	ENSG00000057468	116357	above 60kb	PRR.UVvsUNT_up	MSH4
-1.02246	-0.367149	-0.161863	-0.234138	ENSG00000117069	198271	above 60kb	non.diff	ST6GALNAC5
-1.99481	-0.982642	-1.60234	-0.990439	ENSG00000036549	121004	above 60kb	PRR.UVvsUNT_up	ZZZ3
-1.20818	-1.21903	-0.494715	-0.2996	ENSG00000162614	55383	27-60kb	non.diff	NEXN
-0.497444	-1.24506	-0.572166	-0.584258	ENSG00000235927	8192	2.5kb-10kb	non.diff	NEXN-AS1
-1.55063	-1.48157	-1.29274	-1.21844	ENSG00000162616	38790	27-60kb	non.diff	DNAJB4
-1.87437	-0.659717	-0.91222	-0.569021	ENSG00000137960	158908	above 60kb	PRR.UVvsUNT_up	GIPC2
-1.81842	-0.893635	-0.967912	-0.248307	ENSG00000162613	35055	27-60kb	PRR.UVvsUNT_up	FUBP1
-0.760756	-0.916066	0.0328434	-0.534613	ENSG00000117114	686276	above 60kb	non.diff	LPHN2
-2.34246	-0.601523	-0.913833	-0.0547153	ENSG00000142875	160437	above 60kb	PRR.UVvsUNT_up	PRKACB
-2.76107	-1.81379	-1.67301	-1.04646	ENSG00000122432	59904	27-60kb	PRR.UVvsUNT_up	SPATA1
-2.2549	-0.778949	-1.33308	-0.641126	ENSG00000174021	8241	2.5kb-10kb	PRR.UVvsUNT_up	GNG5
-1.27431	-1.24222	-0.874715	-0.559126	ENSG00000117151	24875	10kb-27kb	non.diff	CTBS
-1.81332	-1.22778	-1.29545	-1.19264	ENSG00000097096	44174	27-60kb	non.diff	SYDE2
-1.07165	-0.967966	-0.844132	-1.23443	ENSG00000223653	171410	above 60kb	non.diff	RP11-131L23.1
-1.20374	-0.484411	-1.09688	-0.638955	ENSG00000142867	10843	10kb-27kb	non.diff	BCL10
-0.664228	-1.36064	-0.650583	-0.285958	ENSG00000153904	259770	above 60kb	non.diff	DDAH1
-0.961488	-0.956081	-0.614343	-0.742376	ENSG00000142871	3202	2.5kb-10kb	non.diff	CYR61
-1.85514	-1.61019	-1.28368	-1.12205	ENSG00000143013	20456	10kb-27kb	non.diff	LMO4
-2.13541	-0.406472	-1.19513	-0.214274	ENSG00000065243	152034	above 60kb	PRR.UVvsUNT_up	PKN2
-0.859339	-0.632643	-0.676272	-0.633243	ENSG00000237505	147692	above 60kb	non.diff	RP11-76N22.2
-2.15097	-2.10369	-2.21727	-1.75667	ENSG00000137947	39013	27-60kb	non.diff	GTF2B
-2.31555	-1.49564	-1.26246	-1.16315	ENSG00000137944	57181	27-60kb	non.diff	CCBL2
-2.33596	-1.49564	-1.26873	-1.11788	ENSG00000213516	13505	10kb-27kb	non.diff	RBMXL1
-2.07534	-1.31915	-1.78327	-0.865704	ENSG00000197147	73029	above 60kb	PRR.UVvsUNT_up	LRRC8B
-1.80267	-0.915482	-1.27322	-1.01363	ENSG00000162664	40420	27-60kb	non.diff	ZNF326
-1.47212	-1.16502	-1.47743	-0.361275	ENSG00000122482	106971	above 60kb	PRR.UVvsUNT_up	ZNF644
-2.32015	-1.56718	-1.12608	-0.00539184	ENSG00000097046	24914	10kb-27kb	PRR.UVvsUNT_up	CDC7
-1.30694	-0.850662	-1.12778	-0.272439	ENSG00000122484	103092	above 60kb	non.diff	RPAP2
-1.1646	-1.27578	-0.904096	-0.598261	ENSG00000174842	52586	27-60kb	non.diff	GLMN
-2.05169	-0.997248	-1.5674	-0.659384	ENSG00000122406	9900	2.5kb-10kb	PRR.UVvsUNT_up	RPL5
-1.8042	-0.834182	-1.18124	-0.839095	ENSG00000143033	59847	27-60kb	non.diff	MTF2
-1.63811	-0.953305	-1.0848	-0.369496	ENSG00000122483	98812	above 60kb	PRR.UVvsUNT_up	CCDC18
-1.84288	-1.31717	-1.15262	-0.608859	ENSG00000117500	30987	27-60kb	non.diff	TMED5
-1.30173	-1.15482	-1.63567	-0.725185	ENSG00000117505	23611	10kb-27kb	non.diff	DR1
-1.58194	-1.34029	-1.31163	-1.01694	ENSG00000223745	83840	above 60kb	non.diff	RP4-717I23.3
-1.62792	-0.643568	-0.779239	-0.258028	ENSG00000137942	106531	above 60kb	PRR.UVvsUNT_up	FNBP1L
-2.02015	-1.25636	-1.49241	-0.696219	ENSG00000137936	285360	above 60kb	PRR.UVvsUNT_up	BCAR3
-2.2384	-0.965059	-1.31538	-0.0544781	ENSG00000067334	12102	10kb-27kb	PRR.UVvsUNT_up	DNTTIP2
-1.51582	-0.427925	-1.07984	-0.497366	ENSG00000137962	126081	above 60kb	PRR.UVvsUNT_up	ARHGAP29
0.236082	-0.361251	0.156085	-0.363079	ENSG00000236098	6091	2.5kb-10kb	non.diff	RP11-148B18.4
-1.49	-0.598099	-1.03272	0.127267	ENSG00000117528	100290	above 60kb	PRR.UVvsUNT_up	ABCD3
0.325578	0.162175	0.425457	-0.0883841	ENSG00000235565	3034	2.5kb-10kb	non.diff	RP11-86H7.7
-1.31354	-1.03676	-0.826246	-1.05416	ENSG00000235501	35705	27-60kb	non.diff	RP4-639F20.1
-1.24862	-0.889257	-0.836631	-0.827128	ENSG00000117519	30328	27-60kb	non.diff	CNN3
-1.5654	-0.525349	-0.9797	-0.832692	ENSG00000122481	13071	10kb-27kb	non.diff	RWDD3
-1.43486	-0.39155	-1.19476	-0.704908	ENSG00000226026	70764	above 60kb	PRR.UVvsUNT_up	RP11-57H12.3
-0.939863	-0.408153	-0.901739	-0.278488	ENSG00000117569	102074	above 60kb	non.diff	PTBP2
-0.904412	-1.53717	-1.24255	-1.01681	ENSG00000226053	61912	above 60kb	non.diff	RP5-1070A16.1
-1.49006	-0.802115	-1.01449	0.0116844	ENSG00000162688	73940	above 60kb	PRR.UVvsUNT_up	AGL
-2.08782	-0.990919	-1.51879	-0.860806	ENSG00000156875	45281	27-60kb	PRR.UVvsUNT_up	HIAT1
-0.559038	-1.12403	-0.403958	-0.1089	ENSG00000137992	62916	above 60kb	non.diff	DBT
-1.8405	-0.882278	-0.882729	-0.366648	ENSG00000079335	175250	above 60kb	PRR.UVvsUNT_up	CDC14A
-0.939564	-0.794494	-0.660033	-0.197513	ENSG00000162694	23612	10kb-27kb	non.diff	EXTL2
-1.8387	-1.49096	-1.27064	-0.59997	ENSG00000233184	61388	above 60kb	non.diff	RP11-421L21.3
-1.69818	-1.62817	-1.22596	-1.37111	ENSG00000117543	36466	27-60kb	non.diff	DPH5
-2.16781	-1.11226	-1.03561	-0.810663	ENSG00000162639	13237	10kb-27kb	non.diff	HENMT1
-1.57891	-0.617394	-1.28814	0.232244	ENSG00000134186	9481	2.5kb-10kb	PRR.UVvsUNT_up	PRPF38B
-1.63382	-0.962845	-1.84254	-0.436315	ENSG00000116266	62853	above 60kb	PRR.UVvsUNT_up	STXBP3
-1.29841	-0.823736	-1.39131	-0.526881	ENSG00000162641	147587	above 60kb	PRR.UVvsUNT_up	AKNAD1
-1.315	-0.823736	-1.43006	-0.546281	ENSG00000121940	33982	27-60kb	PRR.UVvsUNT_up	CLCC1
-1.57165	-1.76295	-1.42379	-1.45472	ENSG00000085433	72015	above 60kb	non.diff	WDR47
-1.9449	-1.42256	-1.36567	-0.577687	ENSG00000197780	13517	10kb-27kb	non.diff	TAF13
-1.62384	-0.690503	-0.647061	-0.0781552	ENSG00000134222	3631	2.5kb-10kb	PRR.UVvsUNT_up	PSRC1
-1.73058	-1.44155	-0.820199	-0.788455	ENSG00000143106	27410	27-60kb	non.diff	PSMA5
-1.57692	0.204768	-1.04544	-0.123173	ENSG00000162650	9326	2.5kb-10kb	PRR.UVvsUNT_up	ATXN7L2
-1.28249	-0.451173	-0.964039	-0.67336	ENSG00000174151	8881	2.5kb-10kb	non.diff	CYB561D1
-2.1984	-1.61879	-1.83583	-1.18925	ENSG00000065135	45743	27-60kb	non.diff	GNAI3
-1.10712	-0.570364	-1.00578	-1.10142	ENSG00000116337	15948	10kb-27kb	non.diff	AMPD2
-1.33682	-1.09818	-1.02432	-0.402231	ENSG00000168710	39050	27-60kb	non.diff	AHCYL1
-0.936443	-0.770347	-0.954551	-0.755891	ENSG00000143093	43065	27-60kb	non.diff	STRIP1
-1.01858	-0.497661	-0.858151	-0.191527	ENSG00000197106	51717	27-60kb	non.diff	SLC6A17
-0.831322	-0.184621	-0.94519	-0.627689	ENSG00000162775	8172	2.5kb-10kb	non.diff	RBM15
-1.83418	-1.50647	-1.25793	-1.34505	ENSG00000227963	52797	27-60kb	non.diff	RP5-1074L1.1
-1.83061	-1.75937	-1.05037	-0.625327	ENSG00000224699	49542	27-60kb	non.diff	LAMTOR5-AS1
-1.54749	-0.946343	-0.771204	-0.34612	ENSG00000134248	6694	2.5kb-10kb	non.diff	LAMTOR5
-1.02072	-0.217897	-0.556668	-0.565433	ENSG00000227811	7958	2.5kb-10kb	non.diff	RP4-773A18.4
-1.8836	-1.37291	-1.69952	-1.05241	ENSG00000197852	75195	above 60kb	non.diff	FAM212B
-1.53924	-0.650783	-1.86252	0.164212	ENSG00000064703	12772	10kb-27kb	PRR.UVvsUNT_up	DDX20
-1.5966	-0.325417	-0.614674	0.0609118	ENSG00000143079	67276	above 60kb	PRR.UVvsUNT_up	CTTNBP2NL
-1.89676	-1.04196	-1.604	-0.275209	ENSG00000116489	52447	27-60kb	PRR.UVvsUNT_up	CAPZA1
-2.09233	-1.36687	-1.46729	-0.627762	ENSG00000007341	97308	above 60kb	PRR.UVvsUNT_up	ST7L
-1.84796	-0.560669	-1.26056	-0.530713	ENSG00000155363	27606	27-60kb	PRR.UVvsUNT_up	MOV10
-0.475575	0.164474	-0.168554	-0.561529	ENSG00000155366	6329	2.5kb-10kb	non.diff	RHOC
-1.26312	-0.302441	-1.09451	-0.690605	ENSG00000224167	27844	27-60kb	PRR.UVvsUNT_up	RP3-522D1.1
-0.954482	-0.66364	-0.98295	-0.246336	ENSG00000215866	30474	27-60kb	non.diff	RP11-426L16.8
-2.63695	-2.65814	-1.78083	-2.2068	ENSG00000226419	43082	27-60kb	non.diff	RP11-31F15.1
-1.84083	-0.77971	-0.860463	-1.02514	ENSG00000155380	45167	27-60kb	non.diff	SLC16A1
-1.05237	-0.876073	-1.04254	-0.892093	ENSG00000081026	295175	above 60kb	non.diff	MAGI3
-2.27267	-1.32627	-1.3725	-0.850043	ENSG00000116793	62659	above 60kb	PRR.UVvsUNT_up	PHTF1
-1.64731	-1.77705	-1.15846	-0.189224	ENSG00000231128	16793	10kb-27kb	non.diff	RP5-1073O3.2
-2.09629	-1.23663	-1.51003	-0.602116	ENSG00000081019	50645	27-60kb	PRR.UVvsUNT_up	RSBN1
-0.912506	-0.538493	-0.99994	0.143995	ENSG00000118655	8946	2.5kb-10kb	PRR.UVvsUNT_up	DCLRE1B
-1.39438	-1.00598	-1.07411	-0.00533981	ENSG00000134262	10454	10kb-27kb	PRR.UVvsUNT_up	AP4B1
-1.51942	-0.739158	-1.13496	-0.282258	ENSG00000197323	118383	above 60kb	PRR.UVvsUNT_up	TRIM33
-0.795987	-0.553775	-1.33207	0.198137	ENSG00000116752	14083	10kb-27kb	PRR.UVvsUNT_up	BCAS2
-1.14386	-0.631489	-1.40343	-0.350401	ENSG00000175984	87575	above 60kb	PRR.UVvsUNT_up	DENND2C
-1.95058	-1.00351	-1.6728	0.300706	ENSG00000213281	12426	10kb-27kb	PRR.UVvsUNT_up	NRAS
-1.76534	-0.846638	-1.02191	-0.453369	ENSG00000009307	41764	27-60kb	PRR.UVvsUNT_up	CSDE1
-1.40238	-1.05737	-1.3957	-0.53225	ENSG00000052723	11207	10kb-27kb	non.diff	SIKE1
-0.318649	-1.04271	-0.974698	-1.10254	ENSG00000134259	52319	27-60kb	non.diff	NGF
-1.78744	-1.33105	-1.01876	-0.977944	ENSG00000163399	37594	27-60kb	non.diff	ATP1A1
-1.49752	-1.22081	-1.07081	-0.391306	ENSG00000203865	26376	10kb-27kb	non.diff	ATP1A1OS
-1.44375	-0.883885	-1.47053	-0.134773	ENSG00000116815	56505	27-60kb	PRR.UVvsUNT_up	CD58
-1.66894	-0.953123	-0.846027	0.21687	ENSG00000116830	47151	27-60kb	PRR.UVvsUNT_up	TTF2
-1.08792	-1.12242	-0.983988	-0.292803	ENSG00000236137	34009	27-60kb	non.diff	RP11-27K13.3
-0.860336	-0.807961	-0.477131	-0.78967	ENSG00000134253	11528	10kb-27kb	non.diff	TRIM45
-1.94691	-1.01282	-1.32914	-0.601785	ENSG00000198162	161424	above 60kb	PRR.UVvsUNT_up	MAN1A2
-2.15109	-1.14148	-1.52028	-1.84949	ENSG00000183508	22439	10kb-27kb	non.diff	FAM46C
-1.81602	-1.89133	-1.31039	-2.02634	ENSG00000236866	8939	2.5kb-10kb	non.diff	AL157902.3
-0.389883	-1.05748	-0.480469	0.0458893	ENSG00000065183	36823	27-60kb	non.diff	WDR3
-1.12356	-0.666923	-0.427442	-0.0217998	ENSG00000196505	66147	above 60kb	non.diff	GDAP2
-1.91981	-0.872415	-1.43438	-0.881232	ENSG00000231365	135578	above 60kb	PRR.UVvsUNT_up	RP11-418J17.1
-2.40088	-1.40678	-1.73532	-0.830664	ENSG00000116874	109456	above 60kb	PRR.UVvsUNT_up	WARS2
-1.72324	-1.57334	-1.36985	-1.36836	ENSG00000143067	28352	27-60kb	non.diff	ZNF697
-0.893316	-1.24642	-0.976388	-0.827286	ENSG00000092621	84418	above 60kb	non.diff	PHGDH
-1.39513	-0.193475	-0.882481	-0.157437	ENSG00000178104	240030	above 60kb	PRR.UVvsUNT_up	PDE4DIP
-1.30527	-0.900924	-0.96935	-0.581861	ENSG00000223380	20703	10kb-27kb	non.diff	SEC22B
-2.13734	-1.78012	-1.39665	-1.41116	ENSG00000233396	9381	2.5kb-10kb	non.diff	RP11-458D21.1
-0.600399	-1.03645	-0.697576	-0.313722	ENSG00000181039	5139	2.5kb-10kb	non.diff	ANKRD34A
-0.768807	-0.831154	-0.839965	-0.280243	ENSG00000121851	14153	10kb-27kb	non.diff	POLR3GL
-1.39825	-1.69091	-1.01256	-0.711908	ENSG00000131795	5939	2.5kb-10kb	non.diff	RBM8A
-1.53606	-2.10932	-0.93108	-1.10602	ENSG00000234222	32522	27-60kb	non.diff	RP11-315I20.1
-1.20582	0.503134	-1.04412	0.577786	ENSG00000186364	3325	2.5kb-10kb	PRR.UVvsUNT_up	NUDT17
-2.1245	-1.0351	-1.33646	-1.12165	ENSG00000121848	85183	above 60kb	non.diff	RNF115
-1.66151	-0.0609505	-0.983127	-0.55424	ENSG00000186141	18421	10kb-27kb	PRR.UVvsUNT_up	POLR3C
-0.964274	-0.985564	-0.435031	-0.306684	ENSG00000273071	79550	above 60kb	non.diff	RP11-337C18.10
-1.29646	-0.832934	-0.86832	-0.317381	ENSG00000131791	17445	10kb-27kb	non.diff	PRKAB2
-2.04959	-0.823227	-0.628391	-0.179539	ENSG00000131778	53153	27-60kb	PRR.UVvsUNT_up	CHD1L
-1.82659	-1.42122	-0.760974	-0.58572	ENSG00000131781	67771	above 60kb	non.diff	FMO5
-2.85681	-2.82748	-2.26078	-1.6993	ENSG00000178096	12912	10kb-27kb	non.diff	BOLA1
-1.9703	-0.882062	-1.17504	0.12326	ENSG00000143368	5028	2.5kb-10kb	PRR.UVvsUNT_up	SF3B4
-1.14644	-1.01603	-1.172	-0.836881	ENSG00000163113	72921	above 60kb	non.diff	OTUD7B
-1.16866	-1.42285	-1.16304	-0.616316	ENSG00000136631	78137	above 60kb	non.diff	VPS45
-0.977389	-0.75373	-0.725675	-0.82238	ENSG00000023902	15544	10kb-27kb	non.diff	PLEKHO1
-0.515596	-0.451511	-0.494033	-0.39226	ENSG00000143401	17788	10kb-27kb	non.diff	ANP32E
-0.707664	-0.576832	-0.643703	-0.520588	ENSG00000117360	31747	27-60kb	non.diff	PRPF3
-0.570661	-0.4396	-0.377422	-1.11456	ENSG00000163125	113476	above 60kb	non.diff	RPRD2
-1.01175	-0.826215	-0.772216	-0.163002	ENSG00000143374	20192	10kb-27kb	non.diff	TARS2
-0.421192	-0.511214	-0.113771	-0.153455	ENSG00000143382	11530	10kb-27kb	non.diff	ADAMTSL4
-2.33577	-1.79579	-2.11336	-1.73181	ENSG00000143384	5035	2.5kb-10kb	non.diff	MCL1
-0.128039	-0.547806	0.0183949	0.328847	ENSG00000143443	4247	2.5kb-10kb	non.diff	C1orf56
-0.98482	-0.849985	-0.431112	-0.69571	ENSG00000197622	19355	10kb-27kb	non.diff	CDC42SE1
-1.72937	-1.72146	-1.15997	-1.20833	ENSG00000143458	54965	27-60kb	non.diff	GABPB2
-0.854684	-0.495353	-0.467669	-0.378959	ENSG00000163159	25335	10kb-27kb	non.diff	VPS72
-1.15638	-0.320682	-0.729712	-0.141426	ENSG00000143398	51588	27-60kb	PRR.UVvsUNT_up	PIP5K1A
-1.80535	-1.3626	-0.67877	-0.705701	ENSG00000159352	12777	10kb-27kb	non.diff	PSMD4
-1.35169	-1.02524	-0.817255	-0.833196	ENSG00000143373	10563	10kb-27kb	non.diff	ZNF687
-0.869408	-0.461507	-0.703358	-1.14016	ENSG00000143393	35919	27-60kb	non.diff	PI4KB
-1.76038	-0.991115	-1.35715	-0.673108	ENSG00000143442	56742	27-60kb	PRR.UVvsUNT_up	POGZ
-1.99048	-1.87853	-1.19222	-1.75286	ENSG00000143367	43279	27-60kb	non.diff	TUFT1
-1.94069	-2.17241	-1.31827	-1.84591	ENSG00000232536	21340	10kb-27kb	non.diff	RP11-74C1.4
-1.06517	-1.217	-0.480537	-0.714655	ENSG00000143450	8364	2.5kb-10kb	non.diff	OAZ3
-1.19457	-0.321504	-0.464999	-0.4387	ENSG00000143436	3922	2.5kb-10kb	non.diff	MRPL9
-2.42949	-1.34937	-1.63504	-0.907203	ENSG00000159445	36225	27-60kb	PRR.UVvsUNT_up	THEM4
-1.0338	-0.494492	-0.432107	-0.97434	ENSG00000197747	11476	10kb-27kb	non.diff	S100A10
-0.879186	-0.678858	-0.96093	-0.520294	ENSG00000229021	48244	27-60kb	non.diff	NBPF18P
-1.66397	-0.822938	-0.851992	-1.20769	ENSG00000163191	15402	10kb-27kb	non.diff	S100A11
-1.00681	-0.616973	-1.69267	-1.04719	ENSG00000196754	6783	2.5kb-10kb	non.diff	S100A2
-0.126901	-0.260017	-0.264016	-0.432146	ENSG00000160678	4112	2.5kb-10kb	non.diff	S100A1
-1.51855	-1.80565	-1.64429	-1.16813	ENSG00000189171	15306	10kb-27kb	non.diff	S100A13
-1.34591	-0.962367	-1.41143	-0.892838	ENSG00000160679	12258	10kb-27kb	non.diff	CHTOP
-1.54459	-1.29074	-1.3317	-1.284	ENSG00000271853	8009	2.5kb-10kb	non.diff	RP1-178F15.5
-1.28708	-0.670407	-0.883706	-0.105236	ENSG00000143621	9013	2.5kb-10kb	PRR.UVvsUNT_up	ILF2
-1.51166	-0.377608	-0.737715	-0.713415	ENSG00000143614	118251	above 60kb	non.diff	GATAD2B
-1.08466	-0.199955	-0.801223	-0.422958	ENSG00000160741	10957	10kb-27kb	non.diff	CRTC2
-1.56985	-0.364959	-0.735473	-0.763406	ENSG00000143570	8614	2.5kb-10kb	non.diff	SLC39A1
-1.10865	-1.02823	-0.624977	-0.372234	ENSG00000143543	3420	2.5kb-10kb	non.diff	JTB
-1.34506	-0.503794	-0.779348	-0.676891	ENSG00000143549	39341	27-60kb	non.diff	TPM3
-1.26025	-1.16456	-1.45827	-0.860634	ENSG00000143569	51332	27-60kb	non.diff	UBAP2L
-1.02298	-0.960873	-0.808573	-0.73242	ENSG00000143612	13923	10kb-27kb	non.diff	C1orf43
-1.84668	-1.37762	-1.44215	-1.54608	ENSG00000160712	64258	above 60kb	non.diff	IL6R
-0.210922	-0.818673	-0.389946	-0.669211	ENSG00000228013	4237	2.5kb-10kb	non.diff	RP11-350G8.5
-1.99165	-0.156848	-1.45901	-0.370764	ENSG00000163348	6828	2.5kb-10kb	PRR.UVvsUNT_up	PYGO2
-1.30854	-0.191554	-0.525341	0.171811	ENSG00000160691	12098	10kb-27kb	PRR.UVvsUNT_up	SHC1
-1.87809	-0.868398	-1.21281	-0.449365	ENSG00000173207	4597	2.5kb-10kb	PRR.UVvsUNT_up	CKS1B
-0.0694063	0.0667109	-0.482113	-0.381565	ENSG00000169242	7398	2.5kb-10kb	non.diff	EFNA1
-1.64383	-0.959024	-1.62912	-0.464543	ENSG00000169241	3510	2.5kb-10kb	PRR.UVvsUNT_up	SLC50A1
-1.81776	-1.09705	-1.04684	-0.345775	ENSG00000173171	5126	2.5kb-10kb	PRR.UVvsUNT_up	MTX1
-1.67985	-1.49926	-1.34911	-0.92699	ENSG00000169231	13464	10kb-27kb	non.diff	THBS3
-1.30888	-1.05127	-1.35315	-0.660883	ENSG00000160766	13599	10kb-27kb	non.diff	GBAP1
-1.36527	-1.40605	-0.864411	-0.760515	ENSG00000177628	10248	10kb-27kb	non.diff	GBA
-1.35416	-0.442576	-1.24804	-0.116889	ENSG00000116521	6452	2.5kb-10kb	PRR.UVvsUNT_up	SCAMP3
-1.59083	-1.0312	-0.862863	-0.945105	ENSG00000176444	15624	10kb-27kb	non.diff	CLK2
-1.36931	-1.40328	-0.450648	-0.163769	ENSG00000160752	11919	10kb-27kb	non.diff	FDPS
-0.903391	-0.72235	-1.15495	-0.547964	ENSG00000116539	227540	above 60kb	non.diff	ASH1L
-0.852218	-0.870521	-0.767652	-0.410799	ENSG00000125459	138175	above 60kb	non.diff	MSTO1
-1.00337	-0.0512255	-1.07604	-0.257266	ENSG00000132676	51051	27-60kb	PRR.UVvsUNT_up	DAP3
-0.803555	-0.612994	-1.0183	-0.512411	ENSG00000163374	29555	27-60kb	non.diff	YY1AP1
-0.788356	-0.831684	-0.995622	-0.0655196	ENSG00000143622	13597	10kb-27kb	non.diff	RIT1
-1.63279	-1.04012	-1.73476	-1.25549	ENSG00000132680	21358	10kb-27kb	non.diff	KIAA0907
-1.01862	-0.523342	-0.45926	-0.263675	ENSG00000273002	4188	2.5kb-10kb	non.diff	RP11-336K24.12
-1.32606	-0.912901	-0.961228	-0.980397	ENSG00000116584	60232	above 60kb	non.diff	ARHGEF2
-0.407476	-0.718891	-0.122479	-0.814056	ENSG00000163479	11912	10kb-27kb	non.diff	SSR2
-1.19731	-0.483369	-1.09287	-0.393388	ENSG00000116586	3759	2.5kb-10kb	PRR.UVvsUNT_up	LAMTOR2
-1.02438	-0.585223	-0.501416	-0.840233	ENSG00000160803	18494	10kb-27kb	non.diff	UBQLN4
-1.75685	-1.94463	-1.43597	-1.18915	ENSG00000160789	57517	27-60kb	non.diff	LMNA
-1.13949	-1.28899	-0.654828	0.14269	ENSG00000160785	18708	10kb-27kb	non.diff	SLC25A44
-1.77766	-0.602935	-1.56754	-0.361038	ENSG00000260238	30351	27-60kb	PRR.UVvsUNT_up	PMF1-BGLAP
-1.79238	-0.602935	-1.57633	-0.34189	ENSG00000160783	30091	27-60kb	PRR.UVvsUNT_up	PMF1
-0.23146	0.169964	-0.259165	0.061091	ENSG00000160781	4676	2.5kb-10kb	non.diff	PAQR6
-1.35785	-1.09929	-1.61675	-0.950288	ENSG00000163472	10251	10kb-27kb	non.diff	TMEM79
-1.49798	-0.980319	-1.317	-0.793008	ENSG00000198952	33606	27-60kb	non.diff	SMG5
-0.42326	-0.717999	-1.00672	-1.05747	ENSG00000125462	26452	10kb-27kb	non.diff	C1orf61
-0.849035	-0.927474	-0.545735	-0.582222	ENSG00000236947	10166	10kb-27kb	non.diff	RP11-98G7.1
-1.53674	-1.20511	-1.0559	-1.60296	ENSG00000116604	37102	27-60kb	non.diff	MEF2D
-0.47037	-0.0628023	-0.750188	0.0176381	ENSG00000160818	7010	2.5kb-10kb	non.diff	GPATCH4
-0.201204	-0.109512	-0.504583	-0.583231	ENSG00000132692	18143	10kb-27kb	non.diff	BCAN
-1.55077	-1.30392	-1.20534	-1.01372	ENSG00000229953	14918	10kb-27kb	non.diff	RP11-284F21.7
-0.971675	-0.615117	-0.694096	-0.404035	ENSG00000143320	6211	2.5kb-10kb	non.diff	CRABP2
-2.09188	-1.63914	-1.08768	-1.10327	ENSG00000143303	8519	2.5kb-10kb	non.diff	RRNAD1
-1.80335	-0.843197	-1.45557	-0.743278	ENSG00000143319	6909	2.5kb-10kb	PRR.UVvsUNT_up	ISG20L2
-1.51056	-0.792304	-0.650713	0.24149	ENSG00000143314	4288	2.5kb-10kb	PRR.UVvsUNT_up	MRPL24
-1.06284	-0.972777	-1.40802	-1.27128	ENSG00000143321	24819	10kb-27kb	non.diff	HDGF
-2.80597	-1.5931	-1.60992	-1.40675	ENSG00000117036	17284	10kb-27kb	PRR.UVvsUNT_up	ETV3
-1.26389	-1.19739	-0.527644	-0.440039	ENSG00000183853	106990	above 60kb	non.diff	KIRREL
-2.10673	-0.790488	-0.769127	-0.466957	ENSG00000188004	20874	10kb-27kb	PRR.UVvsUNT_up	C1orf204
-1.44484	-1.03009	-1.41933	-1.32299	ENSG00000158710	7626	2.5kb-10kb	non.diff	TAGLN2
-1.06735	-0.261644	-0.99823	-0.885583	ENSG00000162734	10040	10kb-27kb	non.diff	PEA15
-1.34952	-0.783773	-1.1885	-0.284019	ENSG00000132716	69416	above 60kb	PRR.UVvsUNT_up	DCAF8
-1.41006	-1.39533	-0.852198	-0.208	ENSG00000162736	15681	10kb-27kb	non.diff	NCSTN
-1.14806	-0.542052	-0.999439	0.0514435	ENSG00000122218	54128	27-60kb	PRR.UVvsUNT_up	COPA
-0.886448	-0.584089	-0.677423	-0.46795	ENSG00000158773	6727	2.5kb-10kb	non.diff	USF1
-0.905734	-1.13939	-0.900539	-0.959808	ENSG00000158793	7360	2.5kb-10kb	non.diff	NIT1
-1.45387	-0.849567	-1.29474	-0.335894	ENSG00000143256	17556	10kb-27kb	PRR.UVvsUNT_up	PFDN2
-1.40117	-0.42346	-0.977088	0.155329	ENSG00000143222	6081	2.5kb-10kb	PRR.UVvsUNT_up	UFC1
-1.29499	-0.0408632	-1.03906	-0.157841	ENSG00000143258	6274	2.5kb-10kb	PRR.UVvsUNT_up	USP21
-1.47149	-0.0960351	-1.32498	-0.347556	ENSG00000224985	5590	2.5kb-10kb	PRR.UVvsUNT_up	RP11-297K8.2
-1.70528	-1.03894	-1.26455	-0.437932	ENSG00000158864	17292	10kb-27kb	PRR.UVvsUNT_up	NDUFS2
-1.35305	-1.08911	-1.10029	-0.882273	ENSG00000143252	48938	27-60kb	non.diff	SDHC
-2.07986	-0.380474	-0.868743	-0.182672	ENSG00000081721	7481	2.5kb-10kb	PRR.UVvsUNT_up	DUSP12
-1.09667	-0.89102	-0.332509	0.0547247	ENSG00000118217	197777	above 60kb	non.diff	ATF6
-0.696386	-0.375055	-0.590127	0.123808	ENSG00000152332	32379	27-60kb	non.diff	UHMK1
-3.1302	-1.64838	-2.1516	-2.31511	ENSG00000117143	38305	27-60kb	non.diff	UAP1
-1.18386	-1.3269	-1.12811	-0.462035	ENSG00000143228	89189	above 60kb	non.diff	NUF2
-1.58516	-1.68087	-0.712816	-0.320865	ENSG00000143248	210667	above 60kb	non.diff	RGS5
-1.38105	-1.82718	-0.707479	-0.383904	ENSG00000232995	77390	above 60kb	non.diff	RP11-267N12.3
-0.959365	-0.553445	-1.2183	-0.306688	ENSG00000143198	30936	27-60kb	non.diff	MGST3
-0.755921	-0.932952	-0.573235	-1.20088	ENSG00000215838	11219	10kb-27kb	non.diff	RP11-466F5.6
-0.772655	-0.38609	-0.730998	-0.399611	ENSG00000143149	36648	27-60kb	non.diff	ALDH9A1
-1.19617	-0.73677	-0.607932	-0.214299	ENSG00000224358	6248	2.5kb-10kb	non.diff	RP11-466F5.8
-1.31839	-0.765266	-1.57737	-0.552887	ENSG00000143183	100961	above 60kb	PRR.UVvsUNT_up	TMCO1
-1.35476	-1.1757	-1.01209	-0.476815	ENSG00000143179	84088	above 60kb	non.diff	UCK2
-1.25204	-1.32431	-1.18412	-0.873342	ENSG00000234142	14268	10kb-27kb	non.diff	RP11-276E17.2
-1.30451	-0.458842	-0.908198	0.142731	ENSG00000143157	16901	10kb-27kb	PRR.UVvsUNT_up	POGK
-1.39854	-0.748225	-0.953847	-0.909937	ENSG00000143190	206517	above 60kb	non.diff	POU2F1
-1.12082	-0.703413	-0.755251	-0.706041	ENSG00000197965	70728	above 60kb	non.diff	MPZL1
-2.05546	-1.29404	-1.62561	-1.45533	ENSG00000143164	140061	above 60kb	non.diff	DCAF6
-1.81062	-1.47061	-1.53409	-1.1243	ENSG00000143158	20312	10kb-27kb	non.diff	MPC2
-2.28474	-1.18749	-1.57848	-1.78643	ENSG00000143153	27026	27-60kb	non.diff	ATP1B1
-1.03584	-0.337899	-0.678294	-0.163086	ENSG00000117475	28571	27-60kb	non.diff	BLZF1
-0.411668	0.235553	-0.10216	0.00620218	ENSG00000143156	235437	above 60kb	non.diff	NME7
-2.00042	-1.62382	-1.80647	-1.05183	ENSG00000117479	22095	10kb-27kb	non.diff	SLC19A2
-1.43917	-1.01548	-1.22786	-0.453684	ENSG00000000460	191977	above 60kb	non.diff	C1orf112
-1.25732	-1.02158	-0.545002	-0.249097	ENSG00000000457	44637	27-60kb	non.diff	SCYL3
-1.4658	-0.851565	-1.30059	-0.548305	ENSG00000120370	21318	10kb-27kb	PRR.UVvsUNT_up	GORAB
-1.63578	-1.70178	-1.21299	-0.75161	ENSG00000231407	72195	above 60kb	non.diff	RP11-576I22.2
-1.03928	-0.667006	-0.990499	-0.273985	ENSG00000117523	108000	above 60kb	non.diff	PRRC2C
-1.31139	-1.13867	-1.01532	-0.161397	ENSG00000117533	42088	27-60kb	non.diff	VAMP4
-1.97385	-1.08983	-1.28786	-0.254115	ENSG00000094975	79483	above 60kb	PRR.UVvsUNT_up	SUCO
-1.48503	-0.295762	-1.43766	-0.6212	ENSG00000117592	11542	10kb-27kb	PRR.UVvsUNT_up	PRDX6
-1.83508	-1.68587	-1.10724	-0.367723	ENSG00000117593	34044	27-60kb	non.diff	DARS2
-1.86126	-0.953644	-1.19429	-0.268013	ENSG00000120334	25171	10kb-27kb	PRR.UVvsUNT_up	CENPL
-2.68961	-3.02257	-2.66961	-2.1777	ENSG00000185278	35468	27-60kb	non.diff	ZBTB37
-2.53022	-1.73132	-1.81934	-1.60734	ENSG00000234741	4983	2.5kb-10kb	non.diff	GAS5
-2.49093	-1.42578	-1.62325	-0.813169	ENSG00000135870	91084	above 60kb	PRR.UVvsUNT_up	RC3H1
-1.33292	-0.429684	-0.798747	-0.240077	ENSG00000152061	835898	above 60kb	PRR.UVvsUNT_up	RABGAP1L
-1.42522	-1.07018	-1.00821	-0.878927	ENSG00000227373	44705	27-60kb	non.diff	RP11-160H22.5
-1.78585	-2.02571	-1.54737	-1.72461	ENSG00000116161	12552	10kb-27kb	non.diff	CACYBP
-1.41401	-0.438836	-0.766151	-0.531979	ENSG00000120333	12637	10kb-27kb	non.diff	MRPS14
-0.562927	-0.50033	-0.588363	-0.0475803	ENSG00000235750	36013	27-60kb	non.diff	KIAA0040
-1.32078	-1.22947	-1.15581	-0.697573	ENSG00000236021	21683	10kb-27kb	non.diff	RP11-195C7.1
-1.69146	-1.25398	-1.11542	-1.08183	ENSG00000143207	262663	above 60kb	non.diff	RFWD2
-0.840661	-1.09565	-0.857589	-1.11505	ENSG00000075391	385781	above 60kb	non.diff	RASAL2
-1.6125	-0.618882	-0.584282	-0.71147	ENSG00000116199	50759	27-60kb	non.diff	FAM20B
-0.18463	-0.834259	-0.322391	-0.755735	ENSG00000186283	16647	10kb-27kb	non.diff	TOR3A
-1.76326	-0.913299	-1.74671	-1.23946	ENSG00000143322	130358	above 60kb	PRR.UVvsUNT_up	ABL2
-1.05462	-0.490293	-0.958969	-0.480955	ENSG00000057252	64891	above 60kb	non.diff	SOAT1
-1.05131	-1.1025	-0.791877	-0.306071	ENSG00000162779	189016	above 60kb	non.diff	AXDND1
-1.72639	-0.822217	-1.14152	-0.616393	ENSG00000169905	37837	27-60kb	PRR.UVvsUNT_up	TOR1AIP2
-2.44487	-1.67919	-1.21108	-0.764363	ENSG00000143337	42959	27-60kb	non.diff	TOR1AIP1
-0.828821	-0.334035	-0.699583	-0.00314859	ENSG00000135837	160143	above 60kb	non.diff	CEP350
-2.38132	-1.32968	-1.8349	-1.01401	ENSG00000116260	49197	27-60kb	PRR.UVvsUNT_up	QSOX1
-0.903987	-0.659314	-0.66103	-1.05793	ENSG00000143324	258248	above 60kb	non.diff	XPR1
-1.56377	-0.567876	-1.39532	-0.241176	ENSG00000135823	50187	27-60kb	PRR.UVvsUNT_up	STX6
-1.43198	-1.54124	-0.688427	-0.926033	ENSG00000135838	41092	27-60kb	non.diff	NPL
-2.19755	-1.2585	-1.22694	-0.48803	ENSG00000135829	48383	27-60kb	PRR.UVvsUNT_up	DHX9
-1.58725	-0.530233	-0.937346	-0.388411	ENSG00000135862	122133	above 60kb	PRR.UVvsUNT_up	LAMC1
-1.01081	-0.641875	-0.509384	-0.463622	ENSG00000058085	58663	27-60kb	non.diff	LAMC2
-1.20446	-0.654157	-1.04535	-0.66226	ENSG00000116698	126031	above 60kb	non.diff	SMG7
-1.17684	-1.24675	-0.874091	-0.45858	ENSG00000232860	10873	10kb-27kb	non.diff	SMG7-AS1
-0.816841	-0.783336	-0.472423	0.540612	ENSG00000143344	292446	above 60kb	non.diff	RGL1
-1.14484	-1.03903	-1.34492	-0.800481	ENSG00000162704	12492	10kb-27kb	non.diff	ARPC5
-1.78495	-1.24344	-1.0256	-0.606133	ENSG00000198860	22536	10kb-27kb	non.diff	TSEN15
-1.38881	0.205671	-0.806557	-0.660687	ENSG00000116667	241963	above 60kb	PRR.UVvsUNT_up	C1orf21
-1.95846	-0.807952	-1.76453	-1.01904	ENSG00000121481	57245	27-60kb	PRR.UVvsUNT_up	RNF2
-2.03716	-1.10639	-1.70322	-1.0363	ENSG00000116679	20942	10kb-27kb	PRR.UVvsUNT_up	IVNS1ABP
-1.20721	-0.612119	-0.625516	-0.161988	ENSG00000047410	64042	above 60kb	non.diff	TPR
-1.10576	-0.696923	-0.749131	-0.223465	ENSG00000073756	8637	2.5kb-10kb	non.diff	PTGS2
-1.51158	-1.37246	-1.39539	-0.777255	ENSG00000116741	3235	2.5kb-10kb	non.diff	RGS2
-0.978501	-0.977256	-0.784402	-0.0159746	ENSG00000134376	276994	above 60kb	non.diff	CRB1
-0.477906	-0.31423	-0.392285	-0.797463	ENSG00000151414	165458	above 60kb	non.diff	NEK7
-0.373478	-0.489709	-0.50697	-0.127563	ENSG00000229989	129937	above 60kb	non.diff	MIR181A1HG
-0.576232	-1.06637	-0.652972	-0.81659	ENSG00000203721	31811	27-60kb	non.diff	LINC00862
-0.855279	0.00959936	-0.392159	-0.196815	ENSG00000162702	5117	2.5kb-10kb	non.diff	ZNF281
-2.76674	-1.91497	-1.6313	-1.59223	ENSG00000260088	24744	10kb-27kb	non.diff	RP11-92G12.3
-2.74191	-1.62968	-1.70644	-1.77361	ENSG00000118197	46074	27-60kb	non.diff	DDX59
-1.40155	-0.560002	-1.21853	-0.392646	ENSG00000118200	121147	above 60kb	PRR.UVvsUNT_up	CAMSAP2
-0.589919	-1.12338	-0.356317	-0.916442	ENSG00000116857	36803	27-60kb	non.diff	TMEM9
-1.71325	-0.931703	-1.31243	-0.642855	ENSG00000174307	3746	2.5kb-10kb	PRR.UVvsUNT_up	PHLDA3
-2.0589	-2.47603	-2.04664	-2.19587	ENSG00000224536	26368	10kb-27kb	non.diff	RP11-134G8.7
-1.39359	-1.41011	-0.977412	-0.750426	ENSG00000159176	25927	10kb-27kb	non.diff	CSRP1
-1.58016	-0.507354	-1.28693	-0.656101	ENSG00000198700	55154	27-60kb	PRR.UVvsUNT_up	IPO9
-1.48107	-1.06135	-0.936201	-1.20435	ENSG00000231871	141301	above 60kb	non.diff	IPO9-AS1
-1.31541	-0.927849	-1.07135	-0.64287	ENSG00000134375	15171	10kb-27kb	non.diff	TIMM17A
-1.62941	-0.382242	-0.74815	-0.736197	ENSG00000077152	10324	10kb-27kb	non.diff	UBE2T
-1.80571	-1.23766	-1.04824	-2.27374	ENSG00000117139	82073	above 60kb	non.diff	KDM5B
-1.77366	-1.11475	-0.850374	0.0887998	ENSG00000117153	37537	27-60kb	PRR.UVvsUNT_up	KLHL12
-1.94619	-0.208191	-1.10496	-0.448559	ENSG00000163444	17463	10kb-27kb	PRR.UVvsUNT_up	TMEM183A
-1.17902	-0.16871	-0.618084	-0.0373531	ENSG00000143847	52243	27-60kb	PRR.UVvsUNT_up	PPFIA4
-2.39219	-2.02515	-1.89809	-2.15686	ENSG00000159388	4112	2.5kb-10kb	non.diff	BTG2
-2.91823	-2.8345	-2.18987	-3.25556	ENSG00000233791	6552	2.5kb-10kb	non.diff	RP11-134P9.1
0.00593508	0.472108	-0.00226852	0.225984	ENSG00000058673	58471	27-60kb	non.diff	ZC3H11A
-0.799249	-0.903871	-0.526194	-0.418527	ENSG00000182004	8948	2.5kb-10kb	non.diff	SNRPE
-1.67293	-1.37895	-1.57139	-0.825029	ENSG00000143842	54621	27-60kb	non.diff	SOX13
-1.07436	-0.845853	-1.04237	-0.631164	ENSG00000158615	8405	2.5kb-10kb	non.diff	PPP1R15B
-1.61554	-1.0731	-1.12394	-0.861595	ENSG00000198625	57361	27-60kb	non.diff	MDM4
-0.981016	-0.644016	-0.657231	-0.396136	ENSG00000117222	35874	27-60kb	non.diff	RBBP5
-1.49462	-0.520992	-0.672403	-0.506035	ENSG00000133059	69096	above 60kb	non.diff	DSTYK
-0.677509	-0.702681	-0.129407	-0.249453	ENSG00000163545	19697	10kb-27kb	non.diff	NUAK2
-0.435365	-0.350642	-0.599253	-0.819378	ENSG00000186007	74577	above 60kb	non.diff	LEMD1
-2.14297	-1.68953	-1.96728	-1.38794	ENSG00000158711	24020	10kb-27kb	non.diff	ELK4
-1.4725	-0.939927	-1.04914	-1.02818	ENSG00000069275	37458	27-60kb	non.diff	NUCKS1
-1.38822	-1.06806	-0.926733	-1.35765	ENSG00000133065	24656	10kb-27kb	non.diff	SLC41A1
-1.45282	-1.29683	-0.646786	-0.948539	ENSG00000136653	81738	above 60kb	non.diff	RASSF5
-1.72751	-1.02274	-1.20616	-0.833644	ENSG00000143486	41285	27-60kb	non.diff	EIF2D
-1.92471	-1.1201	-1.6002	-1.16654	ENSG00000143479	48884	27-60kb	non.diff	DYRK3
-1.30499	-0.0731306	-0.644871	-0.412596	ENSG00000162889	49340	27-60kb	PRR.UVvsUNT_up	MAPKAPK2
-1.16408	-0.27316	-0.679386	-0.780544	ENSG00000123836	31569	27-60kb	non.diff	PFKFB2
-0.222877	0.0353065	-0.19346	-0.0337988	ENSG00000180667	9132	2.5kb-10kb	non.diff	YOD1
-1.84172	-1.19786	-1.36022	-1.02938	ENSG00000196352	39459	27-60kb	non.diff	CD55
-0.165917	-0.319158	-0.541336	-0.427653	ENSG00000196878	37597	27-60kb	non.diff	LAMB3
-1.38925	-0.669871	-0.62526	-0.295159	ENSG00000117597	29559	27-60kb	non.diff	DIEXF
-1.24654	-0.726996	-1.21115	-0.740046	ENSG00000082497	13833	10kb-27kb	non.diff	SERTAD4
-1.45097	-1.46811	-1.01669	-1.1529	ENSG00000054392	348043	above 60kb	non.diff	HHAT
-1.08423	-0.739375	-0.751258	-0.259358	ENSG00000117625	58009	27-60kb	non.diff	RCOR3
-1.65202	-0.874054	-0.653875	-0.152506	ENSG00000170385	7175	2.5kb-10kb	non.diff	SLC30A1
-1.71817	-1.11983	-0.723203	-0.367025	ENSG00000143476	71824	above 60kb	non.diff	DTL
-1.58524	-0.792974	-0.936145	0.312565	ENSG00000143493	95144	above 60kb	PRR.UVvsUNT_up	INTS7
-1.8355	-1.37871	-1.43284	-1.37365	ENSG00000162772	55444	27-60kb	non.diff	ATF3
-1.62961	-1.08796	-0.703023	-0.147535	ENSG00000203705	24799	10kb-27kb	non.diff	TATDN3
-1.01845	-1.45737	-0.965548	-0.0219992	ENSG00000117697	65630	above 60kb	non.diff	NSL1
-1.47134	-0.729415	-0.792072	-0.252281	ENSG00000162769	41109	27-60kb	non.diff	FLVCR1
-1.63246	-0.762409	-1.21812	-0.757143	ENSG00000198468	5981	2.5kb-10kb	PRR.UVvsUNT_up	FLVCR1-AS1
-1.16326	-0.787864	-0.906394	0.00607432	ENSG00000174606	23645	10kb-27kb	non.diff	ANGEL2
-1.62967	-0.480762	-1.13913	-0.966789	ENSG00000152104	203754	above 60kb	non.diff	PTPN14
-1.17851	-0.500452	-0.594883	-0.112412	ENSG00000136636	54415	27-60kb	non.diff	KCTD3
-1.32035	-1.32969	-1.46097	-0.722812	ENSG00000162814	240373	above 60kb	non.diff	SPATA17
-1.24189	-0.985969	-0.765442	-0.360522	ENSG00000092978	204091	above 60kb	non.diff	GPATCH2
-1.62494	-1.0011	-0.81903	0.234513	ENSG00000067533	52697	27-60kb	PRR.UVvsUNT_up	RRP15
-0.408678	0.297729	-0.0975352	-0.304262	ENSG00000092969	98385	above 60kb	non.diff	TGFB2
-0.906093	-0.843308	-0.367685	-0.207467	ENSG00000143353	39022	27-60kb	non.diff	LYPLAL1
-0.959584	-0.607833	-0.905513	-0.602011	ENSG00000228063	87360	above 60kb	non.diff	RP11-135J2.4
-1.82295	-0.518272	-0.193306	-0.102987	ENSG00000067704	53937	27-60kb	PRR.UVvsUNT_up	IARS2
-0.941806	-1.13289	-0.965569	-0.906117	ENSG00000143507	40753	27-60kb	non.diff	DUSP10
-1.5638	-1.23088	-1.32318	0.111707	ENSG00000154305	49927	27-60kb	PRR.UVvsUNT_up	MIA3
-1.17724	-0.807361	-0.893167	-0.0596463	ENSG00000162819	22644	10kb-27kb	non.diff	BROX
-1.25337	-0.845895	-1.08635	-0.0815442	ENSG00000186063	45198	27-60kb	PRR.UVvsUNT_up	AIDA
-1.17425	-1.0692	-1.39948	-1.10593	ENSG00000162909	74426	above 60kb	non.diff	CAPN2
-1.74852	-1.01862	-1.22248	-0.375099	ENSG00000143514	66074	above 60kb	PRR.UVvsUNT_up	TP53BP2
-1.35154	-0.874859	-1.45953	-0.530936	ENSG00000143756	47961	27-60kb	PRR.UVvsUNT_up	FBXO28
-1.21815	-0.834259	-1.05119	0.101499	ENSG00000143753	17686	10kb-27kb	PRR.UVvsUNT_up	DEGS1
-0.336578	-0.62005	-0.0236039	-0.923822	ENSG00000162923	51891	27-60kb	non.diff	WDR26
-0.687262	-1.002	-0.936724	-0.726402	ENSG00000143786	305890	above 60kb	non.diff	CNIH3
-1.14204	-0.891697	-0.831836	-0.297848	ENSG00000185842	503033	above 60kb	non.diff	DNAH14
-1.29842	0.139769	-0.510594	-0.246851	ENSG00000143815	27424	27-60kb	PRR.UVvsUNT_up	LBR
-2.57658	-1.17481	-1.61936	-1.93233	ENSG00000154380	166308	above 60kb	non.diff	ENAH
-1.67595	-1.92281	-1.48748	-1.11558	ENSG00000227496	51640	27-60kb	non.diff	RP11-145A3.1
-0.664227	-0.238384	-0.581071	0.000953054	ENSG00000143742	12638	10kb-27kb	non.diff	SRP9
-1.91169	-1.67136	-0.730877	-1.17874	ENSG00000255835	37583	27-60kb	non.diff	RP4-559A3.7
-1.88749	-1.67136	-0.69305	-1.14763	ENSG00000143811	4401	2.5kb-10kb	non.diff	PYCR2
-0.928848	-0.722569	-1.06882	-0.498816	ENSG00000143751	16630	10kb-27kb	non.diff	SDE2
-1.88855	-0.957853	-0.796314	-0.469726	ENSG00000163041	10151	10kb-27kb	non.diff	H3F3A
-1.06436	-0.242148	-0.73652	0.294694	ENSG00000182827	42052	27-60kb	PRR.UVvsUNT_up	ACBD3
-0.895487	-0.357593	-0.866182	0.00354514	ENSG00000143799	47389	27-60kb	PRR.UVvsUNT_up	PARP1
-1.32272	0.0406359	-0.409267	-0.401351	ENSG00000163050	90010	above 60kb	PRR.UVvsUNT_up	ADCK3
-1.2198	-0.156019	-0.782288	-0.338852	ENSG00000143776	328610	above 60kb	PRR.UVvsUNT_up	CDC42BPA
-0.678886	-0.896027	-0.698844	-0.473907	ENSG00000181450	113901	above 60kb	non.diff	ZNF678
-0.856535	-0.649071	-0.692245	-0.496732	ENSG00000143761	16552	10kb-27kb	non.diff	ARF1
-0.876201	-0.692967	-1.00001	-0.109171	ENSG00000143774	9023	2.5kb-10kb	non.diff	GUK1
-2.39876	-1.1676	-1.45713	-0.45092	ENSG00000181873	16443	10kb-27kb	PRR.UVvsUNT_up	IBA57
-1.52971	-0.471301	-0.814524	-0.268658	ENSG00000154429	22284	10kb-27kb	PRR.UVvsUNT_up	CCSAP
-1.78211	-1.03405	-1.06697	-0.882761	ENSG00000223635	5772	2.5kb-10kb	non.diff	RP4-613A2.1
-1.84884	-0.912077	-1.12561	-0.221003	ENSG00000069248	67059	above 60kb	PRR.UVvsUNT_up	NUP133
-1.06636	-0.417539	-0.51342	-0.22427	ENSG00000135775	51494	27-60kb	non.diff	COG2
-1.39474	-1.02945	-0.69833	-0.506687	ENSG00000116906	36767	27-60kb	non.diff	GNPAT
-1.6361	-0.569198	-1.07882	-0.350586	ENSG00000143633	17425	10kb-27kb	PRR.UVvsUNT_up	C1orf131
-0.709504	-0.16763	-0.189465	-0.471021	ENSG00000010072	17920	10kb-27kb	non.diff	SPRTN
-0.735	-0.527525	-0.197422	-0.33174	ENSG00000116903	5119	2.5kb-10kb	non.diff	EXOC8
-0.766187	-0.428112	-0.650273	-0.128132	ENSG00000212916	5450	2.5kb-10kb	non.diff	MAP10
-0.643222	-0.339323	-0.485758	-0.109466	ENSG00000135778	33278	27-60kb	non.diff	NTPCR
-1.42686	-0.514742	-0.871553	-0.431676	ENSG00000135749	312279	above 60kb	PRR.UVvsUNT_up	PCNXL2
-1.09729	-0.31461	-1.0027	-0.934596	ENSG00000135750	58509	27-60kb	non.diff	KCNK1
-1.31954	-1.04269	-0.720729	-0.126612	ENSG00000168275	10594	10kb-27kb	non.diff	COA6
-0.473964	-0.91145	-0.162898	-0.845853	ENSG00000230404	4791	2.5kb-10kb	non.diff	RP5-855F14.2
-0.239044	-0.258719	-0.128335	-0.151965	ENSG00000168264	5257	2.5kb-10kb	non.diff	IRF2BP2
-1.18404	-0.457869	-0.770754	-0.796211	ENSG00000173726	19601	10kb-27kb	non.diff	TOMM20
-1.30951	-0.997106	-0.908117	-1.01266	ENSG00000188739	30275	27-60kb	non.diff	RBM34
-2.01194	-0.526064	-1.1001	-0.528837	ENSG00000152904	17183	10kb-27kb	PRR.UVvsUNT_up	GGPS1
-1.33212	-0.611192	-1.00024	-0.883466	ENSG00000054267	196586	above 60kb	non.diff	ARID4B
-1.18516	-0.737302	-0.808125	-0.480417	ENSG00000116957	81609	above 60kb	non.diff	TBCE
-1.73317	-0.748284	-1.19624	-0.530961	ENSG00000162885	54544	27-60kb	PRR.UVvsUNT_up	B3GALNT2
-1.41122	-1.12735	-1.00929	-1.07219	ENSG00000086619	66465	above 60kb	non.diff	ERO1LB
-1.08749	-0.849956	-0.708603	-0.00963094	ENSG00000119285	55500	27-60kb	non.diff	HEATR1
-1.78614	-1.11381	-0.865869	-0.075926	ENSG00000116984	108672	above 60kb	PRR.UVvsUNT_up	MTR
-1.27868	-1.3344	-1.2347	-0.909062	ENSG00000091483	22159	10kb-27kb	non.diff	FH
-1.25293	-0.627835	-0.875718	-0.0807117	ENSG00000174371	47182	27-60kb	PRR.UVvsUNT_up	EXO1
-1.01368	-1.18076	-1.23788	-0.266043	ENSG00000117020	362847	above 60kb	non.diff	AKT3
-1.13804	-1.10371	-1.49143	-1.57515	ENSG00000226828	129916	above 60kb	non.diff	RP11-278H7.1
-1.79522	-1.46674	-1.73413	-1.32562	ENSG00000035687	43641	27-60kb	non.diff	ADSS
-1.72743	-0.908081	-1.61523	-0.954541	ENSG00000121644	56099	27-60kb	PRR.UVvsUNT_up	DESI2
-1.74122	-0.978929	-1.70673	-0.873429	ENSG00000203667	9736	2.5kb-10kb	PRR.UVvsUNT_up	COX20
-1.52446	-1.50756	-1.53272	-0.530664	ENSG00000153187	13377	10kb-27kb	non.diff	HNRNPU
-2.05827	-1.5903	-1.42065	-1.14145	ENSG00000203666	157460	above 60kb	non.diff	EFCAB2
-1.61161	-1.26482	-1.2223	-0.407136	ENSG00000153207	92881	above 60kb	non.diff	AHCTF1
-1.0833	-1.03033	-0.513541	-0.985004	ENSG00000188295	4411	2.5kb-10kb	non.diff	ZNF669
-1.50214	-0.904271	-0.821335	-0.769607	ENSG00000162714	34435	27-60kb	non.diff	ZNF496
-0.880642	-0.651614	-0.733243	-0.300195	ENSG00000162711	32953	27-60kb	non.diff	NLRP3
-1.92592	-1.06639	-1.42753	-0.94286	ENSG00000235749	107314	above 60kb	PRR.UVvsUNT_up	RP11-634B7.4
-1.63436	-1.89943	-1.77516	-1.63787	ENSG00000236817	75216	above 60kb	non.diff	RP11-978I15.10
-0.98153	0.171259	-0.840992	0.0897748	ENSG00000175137	16185	10kb-27kb	PRR.UVvsUNT_up	SH3BP5L
-1.2464	-0.749085	-0.868593	-1.14685	ENSG00000171161	11308	10kb-27kb	non.diff	ZNF672
-1.99037	-0.983105	-0.718832	-0.700875	ENSG00000185220	13751	10kb-27kb	non.diff	PGBD2
-1.32004	-0.835539	-1.19902	-0.833904	ENSG00000107937	31539	27-60kb	non.diff	GTPBP4
-1.33048	-1.5612	-1.29957	-1.33908	ENSG00000205740	17185	10kb-27kb	non.diff	AL359878.1
-0.361792	-0.537783	-0.263474	-0.942126	ENSG00000047056	82760	above 60kb	non.diff	WDR37
-1.40531	-1.35428	-0.858637	-1.69287	ENSG00000067064	9263	2.5kb-10kb	non.diff	IDI1
-1.11152	-0.595079	-0.478934	-0.840671	ENSG00000067057	71380	above 60kb	non.diff	PFKP
-1.50603	-1.63562	-1.38475	-1.36925	ENSG00000107959	35084	27-60kb	non.diff	PITRM1
-1.02833	-0.585556	-1.2256	-1.28678	ENSG00000067082	9286	2.5kb-10kb	non.diff	KLF6
-0.590717	-0.378381	-0.761555	-0.738001	ENSG00000233117	42772	27-60kb	non.diff	LINC00702
-1.14374	-0.606922	-0.608714	-0.904786	ENSG00000173848	45913	27-60kb	non.diff	NET1
-1.20751	-1.16401	-0.732053	0.0888828	ENSG00000108021	78903	above 60kb	non.diff	FAM208B
-2.83991	-1.34785	-1.9175	-1.17033	ENSG00000057608	76910	above 60kb	PRR.UVvsUNT_up	GDI2
-1.57801	-0.168949	-1.10666	0.161396	ENSG00000134452	48022	27-60kb	PRR.UVvsUNT_up	FBXO18
-1.4499	-0.697613	-1.35041	-0.532328	ENSG00000134461	28290	27-60kb	PRR.UVvsUNT_up	ANKRD16
-1.78038	-2.38926	-1.75294	-1.93552	ENSG00000170525	90615	above 60kb	non.diff	PFKFB3
-2.39358	-2.5071	-2.01923	-2.4037	ENSG00000213994	5082	2.5kb-10kb	non.diff	RP11-414H17.5
-1.08341	-0.287632	-0.274971	-0.0896376	ENSG00000225383	10544	10kb-27kb	non.diff	SFTA1P
-1.26351	-0.776926	-0.284989	-0.201413	ENSG00000151461	123149	above 60kb	non.diff	UPF2
-0.562031	-1.13745	-0.721718	-0.610017	ENSG00000181192	54254	27-60kb	non.diff	DHTKD1
-0.529421	-0.29912	-0.837432	-0.511566	ENSG00000123240	38843	27-60kb	non.diff	OPTN
-1.5412	-0.566982	-1.26509	-0.846329	ENSG00000086475	30874	27-60kb	PRR.UVvsUNT_up	SEPHS1
-1.44585	-1.15147	-1.12739	-0.236645	ENSG00000187522	33578	27-60kb	non.diff	HSPA14
-1.59289	-1.56021	-1.07155	-0.59884	ENSG00000185267	19326	10kb-27kb	non.diff	CDNF
-1.63549	-1.1376	-1.00739	-0.685449	ENSG00000152455	25496	10kb-27kb	non.diff	SUV39H2
-1.49267	-0.477645	-0.954578	-0.543149	ENSG00000152457	57074	27-60kb	PRR.UVvsUNT_up	DCLRE1C
-1.95475	-1.58648	-1.08804	-0.322022	ENSG00000197889	28612	27-60kb	non.diff	MEIG1
-1.74486	-1.43768	-1.20297	-0.59357	ENSG00000152464	42639	27-60kb	non.diff	RPP38
-1.45113	-1.01574	-0.844333	-0.969121	ENSG00000152465	66110	above 60kb	non.diff	NMT2
-1.40191	-1.33114	-0.674187	-0.636559	ENSG00000165983	76795	above 60kb	non.diff	PTER
-2.3227	-1.02478	-1.13022	-0.594351	ENSG00000107614	59801	27-60kb	PRR.UVvsUNT_up	TRDMT1
-1.46332	-1.12257	-1.00647	-1.39533	ENSG00000026025	9335	2.5kb-10kb	non.diff	VIM
-1.30705	-2.22315	-1.37598	-1.80937	ENSG00000229124	15747	10kb-27kb	PRR.UVvsUNT_down	VIM-AS1
-2.11816	-0.643825	-1.0492	-0.816592	ENSG00000165996	27419	27-60kb	PRR.UVvsUNT_up	PTPLA
-1.90563	-0.733037	-1.20081	-0.889989	ENSG00000136738	71790	above 60kb	PRR.UVvsUNT_up	STAM
-0.986628	-0.744431	-0.98423	0.0532585	ENSG00000241058	106062	above 60kb	non.diff	NSUN6
-1.86793	-0.894229	-0.916616	-0.755299	ENSG00000165997	22235	10kb-27kb	non.diff	ARL5B
-1.98862	-1.25931	-1.2816	-1.06771	ENSG00000152487	8020	2.5kb-10kb	non.diff	ARL5B-AS1
-1.16512	-0.664477	-0.744779	-0.979865	ENSG00000180592	12205	10kb-27kb	non.diff	SKIDA1
-1.85607	-0.952982	-1.0367	-0.598686	ENSG00000078403	209466	above 60kb	PRR.UVvsUNT_up	MLLT10
-1.43258	-0.301236	-0.886932	-0.00118984	ENSG00000136770	247233	above 60kb	PRR.UVvsUNT_up	DNAJC1
-1.52088	-0.40173	-0.455323	-0.180414	ENSG00000148444	4333	2.5kb-10kb	PRR.UVvsUNT_up	COMMD3
-1.63841	-0.520433	-0.575949	0.0223015	ENSG00000269897	13155	10kb-27kb	PRR.UVvsUNT_up	COMMD3-BMI1
-1.83469	-0.517033	-1.26329	-0.813458	ENSG00000168283	10274	10kb-27kb	PRR.UVvsUNT_up	BMI1
-1.54765	-1.45005	-0.847301	-1.1939	ENSG00000148450	26508	10kb-27kb	non.diff	MSRB2
-0.811111	-0.387085	-0.669687	-0.52408	ENSG00000179133	77651	above 60kb	non.diff	C10orf67
-0.684844	-0.677942	-0.819337	-0.559038	ENSG00000120549	853098	above 60kb	non.diff	KIAA1217
-2.65795	-1.55867	-1.57356	-1.10217	ENSG00000185875	10007	10kb-27kb	PRR.UVvsUNT_up	THNSL1
-1.34335	-0.546092	-0.353223	-0.152105	ENSG00000151023	34182	27-60kb	non.diff	ENKUR
-1.66668	-1.11515	-0.892832	-0.471599	ENSG00000148459	49140	27-60kb	non.diff	PDSS1
-1.85398	-1.70494	-1.16244	-1.66382	ENSG00000136754	114495	above 60kb	non.diff	ABI1
-1.07171	-0.69759	-0.995356	-0.0164051	ENSG00000107890	108579	above 60kb	PRR.UVvsUNT_up	ANKRD26
-2.2384	-1.10545	-1.71673	-0.867995	ENSG00000136758	44813	27-60kb	PRR.UVvsUNT_up	YME1L1
-2.15513	-1.55319	-1.71976	-1.56159	ENSG00000120539	32101	27-60kb	non.diff	MASTL
-1.5185	-0.989079	-0.912878	-0.534759	ENSG00000107897	46914	27-60kb	non.diff	ACBD5
-0.234403	-0.634914	-0.573183	-0.621435	ENSG00000150051	73186	above 60kb	non.diff	MKX
-1.57272	-0.686119	-0.990102	-0.706524	ENSG00000150054	283494	above 60kb	non.diff	MPP7
-2.11338	-0.685427	-1.63863	-0.546123	ENSG00000095787	90620	above 60kb	PRR.UVvsUNT_up	WAC
-2.0585	-0.990835	-1.57492	-1.06098	ENSG00000254635	10092	10kb-27kb	PRR.UVvsUNT_up	WAC-AS1
-2.00653	-1.32992	-1.53182	-0.773764	ENSG00000095739	5598	2.5kb-10kb	PRR.UVvsUNT_up	BAMBI
-2.22995	-1.11249	-1.67932	-1.40451	ENSG00000107968	27897	27-60kb	PRR.UVvsUNT_up	MAP3K8
-2.08756	-1.19866	-1.10337	-0.709695	ENSG00000183621	211731	above 60kb	non.diff	ZNF438
-1.31562	-0.887402	-0.542246	-0.797755	ENSG00000148516	211319	above 60kb	non.diff	ZEB1
-1.2071	-1.19131	-0.541322	-0.643119	ENSG00000237036	114170	above 60kb	non.diff	ZEB1-AS1
-2.13996	-0.858347	-1.38855	-0.162715	ENSG00000165322	123378	above 60kb	PRR.UVvsUNT_up	ARHGAP12
-1.97902	-0.781628	-1.38798	-0.448938	ENSG00000170759	47422	27-60kb	PRR.UVvsUNT_up	KIF5B
-0.243824	-0.0533314	-0.225004	0.446737	ENSG00000227253	3186	2.5kb-10kb	non.diff	RP11-166N17.1
-2.20732	-2.13845	-1.63411	-1.5461	ENSG00000229327	27092	27-60kb	non.diff	RP11-135A24.2
-2.89262	-1.75694	-2.30607	-1.06181	ENSG00000120616	111048	above 60kb	PRR.UVvsUNT_up	EPC1
-1.93204	-0.562797	-1.15068	-0.192395	ENSG00000216937	128425	above 60kb	PRR.UVvsUNT_up	CCDC7
-2.30383	-1.13332	-1.82499	-0.747219	ENSG00000150093	105474	above 60kb	PRR.UVvsUNT_up	ITGB1
-1.26246	-1.43409	-1.33351	-0.726399	ENSG00000229656	123258	above 60kb	non.diff	RP11-462L8.1
-2.52819	-1.83758	-1.74504	-1.77685	ENSG00000095794	86168	above 60kb	non.diff	CREM
-2.6901	-2.27007	-2.03311	-1.97635	ENSG00000230534	29015	27-60kb	non.diff	RP11-297A16.2
-1.41873	-0.45704	-0.985216	-0.0819539	ENSG00000271335	21850	10kb-27kb	PRR.UVvsUNT_up	RP11-324I22.4
-2.08825	-1.57506	-1.81923	-0.845504	ENSG00000198105	55284	27-60kb	PRR.UVvsUNT_up	ZNF248
-0.816414	-0.274776	-0.5694	-0.244632	ENSG00000226447	15643	10kb-27kb	non.diff	RP11-393J16.4
-1.25244	-0.85081	-1.01186	-0.0343775	ENSG00000175395	27062	27-60kb	PRR.UVvsUNT_up	ZNF25
-2.23886	-1.47745	-1.70388	-1.11921	ENSG00000189180	54439	27-60kb	PRR.UVvsUNT_up	ZNF33A
-1.37032	-1.52164	-1.30287	-0.713454	ENSG00000185904	19794	10kb-27kb	non.diff	LINC00839
-2.25706	-1.95057	-2.14069	-1.44002	ENSG00000272373	64384	above 60kb	non.diff	ZNF33B
-2.24709	-1.97021	-2.08874	-1.42309	ENSG00000196693	49438	27-60kb	non.diff	ZNF33B
-1.06204	-1.00312	-0.823603	-0.377273	ENSG00000233515	17527	10kb-27kb	non.diff	AL022344.4
-2.10655	-0.973405	-1.24054	-0.563302	ENSG00000165733	52137	27-60kb	PRR.UVvsUNT_up	BMS1
-1.38339	-1.42903	-0.968458	-0.562904	ENSG00000169826	46823	27-60kb	non.diff	CSGALNACT2
-0.983738	-1.02542	-0.732661	-0.837257	ENSG00000169813	23550	10kb-27kb	non.diff	HNRNPF
-2.20186	-2.10439	-1.96907	-0.60398	ENSG00000243660	59236	27-60kb	PRR.UVvsUNT_up	ZNF487
-0.942496	-0.501805	-1.10489	-0.428188	ENSG00000198298	11497	10kb-27kb	non.diff	ZNF485
-0.756136	-0.399587	-0.425121	-0.513532	ENSG00000169740	4998	2.5kb-10kb	non.diff	ZNF32
-1.76025	-1.52169	-1.76112	-1.24931	ENSG00000165507	7830	2.5kb-10kb	non.diff	C10orf10
-0.792517	-0.460315	-0.287369	-0.922457	ENSG00000107551	36485	27-60kb	non.diff	RASSF4
-0.794358	-0.109937	-0.94291	-0.930041	ENSG00000012779	71901	above 60kb	non.diff	ALOX5
-1.25712	-0.922141	-0.511448	-0.397098	ENSG00000172671	57186	27-60kb	non.diff	ZFAND4
-1.2671	-0.561687	-0.575369	-0.763153	ENSG00000165388	18843	10kb-27kb	non.diff	ZNF488
-1.57343	-0.50695	-0.983304	-0.382958	ENSG00000107643	132706	above 60kb	PRR.UVvsUNT_up	MAPK8
-0.741719	-0.545896	-0.159876	-0.436912	ENSG00000225830	84171	above 60kb	non.diff	ERCC6
-0.711743	-0.466047	-0.159876	-0.423364	ENSG00000258838	24338	10kb-27kb	non.diff	ERCC6-PGBD3
-0.711743	-0.466047	-0.159876	-0.423364	ENSG00000243251	23936	10kb-27kb	non.diff	PGBD3
-1.82442	-0.677671	-1.44283	-0.720876	ENSG00000138293	25627	10kb-27kb	PRR.UVvsUNT_up	NCOA4
-1.1644	-1.64563	-1.06006	-0.432127	ENSG00000198964	319564	above 60kb	non.diff	SGMS1
-2.34458	-1.53501	-1.23902	-0.628418	ENSG00000226200	16501	10kb-27kb	PRR.UVvsUNT_up	RP11-50E11.3
-1.03018	-0.92705	-0.746659	-0.892472	ENSG00000204147	77178	above 60kb	non.diff	ASAH2B
-1.97827	-2.14248	-1.44341	-2.01398	ENSG00000072401	35779	27-60kb	non.diff	UBE2D1
-1.69833	-0.652943	-1.06958	-0.449303	ENSG00000108064	14200	10kb-27kb	PRR.UVvsUNT_up	TFAM
-1.67808	-0.937308	-0.8683	0.171762	ENSG00000165449	85238	above 60kb	PRR.UVvsUNT_up	SLC16A9
-2.30073	-1.21331	-1.66412	-0.668703	ENSG00000108091	117894	above 60kb	PRR.UVvsUNT_up	CCDC6
-2.28816	-1.23842	-1.26073	-0.668774	ENSG00000170312	16522	10kb-27kb	PRR.UVvsUNT_up	CDK1
-2.61056	-1.30933	-1.90545	-1.51337	ENSG00000072422	132003	above 60kb	PRR.UVvsUNT_up	RHOBTB1
-0.989643	-0.70988	-0.736188	-0.304286	ENSG00000150347	195645	above 60kb	non.diff	ARID5B
-0.966533	-0.43987	-1.0657	-0.381016	ENSG00000181915	3723	2.5kb-10kb	non.diff	ADO
-0.480273	-0.439096	-0.525318	-0.307722	ENSG00000238280	12326	10kb-27kb	non.diff	RP11-436D10.3
-1.26473	-1.47891	-0.952858	-0.359916	ENSG00000148572	21734	10kb-27kb	non.diff	NRBF2
-1.73071	-1.31106	-1.67691	-1.03373	ENSG00000171988	298742	above 60kb	non.diff	JMJD1C
-2.67463	-0.376015	-0.958422	-0.285911	ENSG00000165476	103761	above 60kb	PRR.UVvsUNT_up	REEP3
-1.18507	-1.05961	-0.594662	-0.123053	ENSG00000228065	196204	above 60kb	non.diff	RP11-222A11.1
-2.48998	-1.53387	-2.12971	-1.64843	ENSG00000096717	33721	27-60kb	PRR.UVvsUNT_up	SIRT1
-1.63953	-1.29189	-0.9265	-0.309687	ENSG00000148634	153441	above 60kb	non.diff	HERC4
-2.61892	-1.40917	-2.31853	-0.854058	ENSG00000096746	12018	10kb-27kb	PRR.UVvsUNT_up	HNRNPH3
-1.43676	-1.53515	-1.19861	-1.54367	ENSG00000108187	50390	27-60kb	non.diff	PBLD
-1.7974	-0.757697	-1.04296	-0.537709	ENSG00000204130	66188	above 60kb	PRR.UVvsUNT_up	RUFY2
-1.23763	-0.636695	-0.67834	-0.039043	ENSG00000138346	58059	27-60kb	non.diff	DNA2
-1.2792	-1.34648	-1.30096	-1.38312	ENSG00000122912	49476	27-60kb	non.diff	SLC25A16
-1.08574	-0.823433	-0.700906	-0.40635	ENSG00000060339	71366	above 60kb	non.diff	CCAR1
-1.87128	-1.43135	-0.957343	-1.04787	ENSG00000107625	45570	27-60kb	non.diff	DDX50
-1.93322	-1.26407	-1.8703	-1.08548	ENSG00000165732	28946	27-60kb	PRR.UVvsUNT_up	DDX21
-0.813035	-0.639392	-1.04759	-0.0975756	ENSG00000198954	28252	27-60kb	non.diff	KIAA1279
-2.0286	-0.541236	-1.11286	-0.371975	ENSG00000122958	49350	27-60kb	PRR.UVvsUNT_up	VPS26A
-1.70948	-1.29371	-1.50417	0.206547	ENSG00000156502	28868	27-60kb	PRR.UVvsUNT_up	SUPV3L1
-1.40131	-0.51759	-1.04258	-0.310314	ENSG00000197467	162388	above 60kb	PRR.UVvsUNT_up	COL13A1
-1.11653	-0.704006	-0.715449	-0.491472	ENSG00000042286	34712	27-60kb	non.diff	AIFM2
-2.35973	-1.32799	-1.71261	-1.09613	ENSG00000156521	8696	2.5kb-10kb	PRR.UVvsUNT_up	TYSND1
-1.42272	-1.02467	-1.24699	0.0778139	ENSG00000079332	23235	10kb-27kb	PRR.UVvsUNT_up	SAR1A
-2.16253	-1.6155	-1.66283	-0.823814	ENSG00000180817	31082	27-60kb	PRR.UVvsUNT_up	PPA1
-1.17299	-0.562711	-1.17475	-0.531794	ENSG00000172731	83654	above 60kb	non.diff	LRRC20
-1.71135	-0.67193	-1.43663	-0.746678	ENSG00000148730	24240	10kb-27kb	PRR.UVvsUNT_up	EIF4EBP2
-1.67026	-1.07357	-0.942686	-0.614361	ENSG00000107719	89629	above 60kb	non.diff	PALD1
-2.12885	-1.43914	-1.12481	-0.654244	ENSG00000166224	65214	above 60kb	non.diff	SGPL1
-1.68865	-0.797969	-0.260992	-1.18689	ENSG00000166228	6505	2.5kb-10kb	non.diff	PCBD1
-2.0661	-2.05734	-1.70044	-1.46434	ENSG00000197746	35072	27-60kb	non.diff	PSAP
-1.13265	-0.359389	-0.716157	0.127242	ENSG00000122863	49200	27-60kb	PRR.UVvsUNT_up	CHST3
-1.75738	-1.17402	-0.970065	-0.286653	ENSG00000166295	19832	10kb-27kb	non.diff	ANAPC16
-1.65106	-1.3923	-1.2194	-0.64446	ENSG00000138303	120615	above 60kb	non.diff	ASCC1
-1.27654	-0.24136	-0.782368	-0.265816	ENSG00000148719	22401	10kb-27kb	PRR.UVvsUNT_up	DNAJB12
-1.24628	-1.2104	-1.23896	-0.484207	ENSG00000107745	258802	above 60kb	non.diff	MICU1
-2.39502	-2.30863	-2.63042	-1.88911	ENSG00000122884	89758	above 60kb	non.diff	P4HA1
-0.812859	-0.537575	-0.697851	-0.187475	ENSG00000166321	21370	10kb-27kb	non.diff	NUDT13
-1.46258	-1.65107	-1.0557	-1.35112	ENSG00000138286	76339	above 60kb	non.diff	FAM149B1
-1.39492	-1.46615	-0.749142	-0.700431	ENSG00000122882	38901	27-60kb	non.diff	ECD
0.141499	0.00127161	0.160995	0.154605	ENSG00000213551	65501	above 60kb	non.diff	DNAJC9
-2.60988	-1.64421	-1.68201	-0.805158	ENSG00000236756	29625	27-60kb	PRR.UVvsUNT_up	DNAJC9-AS1
-1.69013	-1.37083	-1.63944	-0.196466	ENSG00000182180	5942	2.5kb-10kb	PRR.UVvsUNT_up	MRPS16
-1.48862	-1.09342	-1.45352	-0.229014	ENSG00000138279	38976	27-60kb	PRR.UVvsUNT_up	ANXA7
-0.926602	-0.912246	-0.825253	-0.599961	ENSG00000107758	59597	27-60kb	non.diff	PPP3CB
-1.31411	-0.85879	-0.502295	-0.35741	ENSG00000166348	128416	above 60kb	non.diff	USP54
-1.58098	-0.405685	-0.858565	-0.790009	ENSG00000176986	27800	27-60kb	non.diff	SEC24C
-1.24175	-0.421807	-1.06797	-0.0261562	ENSG00000196968	7961	2.5kb-10kb	PRR.UVvsUNT_up	FUT11
-1.33646	-0.633281	-0.574501	-1.34206	ENSG00000272916	15138	10kb-27kb	non.diff	RP11-574K11.31
-1.36423	-0.500019	-0.639286	-1.1093	ENSG00000166507	9921	2.5kb-10kb	non.diff	NDST2
-1.86816	-1.01135	-1.60148	-1.17755	ENSG00000035403	122047	above 60kb	non.diff	VCL
-1.92973	-1.22624	-1.73148	-1.66882	ENSG00000156110	558102	above 60kb	non.diff	ADK
-1.78861	-0.732628	-1.94584	-0.609828	ENSG00000165637	21295	10kb-27kb	PRR.UVvsUNT_up	VDAC2
-1.95451	-1.21688	-1.47621	-0.809475	ENSG00000138326	23053	10kb-27kb	PRR.UVvsUNT_up	RPS24
-1.57114	-1.0782	-0.721699	-1.18016	ENSG00000108179	7869	2.5kb-10kb	non.diff	PPIF
-1.4736	-1.37352	-0.907671	-0.772064	ENSG00000122359	54684	27-60kb	non.diff	ANXA11
-1.56395	-1.13412	-0.620427	-0.58925	ENSG00000237523	11948	10kb-27kb	non.diff	LINC00857
-1.12874	-0.987198	-0.890629	-0.420694	ENSG00000165678	13806	10kb-27kb	non.diff	GHITM
-0.655574	-0.752989	-0.580587	-0.875092	ENSG00000227896	3157	2.5kb-10kb	non.diff	RP11-77P6.2
-1.55415	-0.659603	-0.638138	-0.816997	ENSG00000062650	86560	above 60kb	non.diff	WAPAL
-1.87483	-1.22961	-0.940825	-0.817291	ENSG00000107779	176189	above 60kb	non.diff	BMPR1A
-1.9496	-1.88487	-1.94695	-1.1923	ENSG00000272631	6545	2.5kb-10kb	non.diff	RP11-359E3.4
1.27427	1.22741	1.21212	0.572469	ENSG00000148671	15743	10kb-27kb	non.diff	ADIRF
-0.446635	-0.262647	-0.0594978	-0.953912	ENSG00000173269	33942	27-60kb	non.diff	MMRN2
-1.4416	-1.66995	-1.31157	-1.22463	ENSG00000272734	5967	2.5kb-10kb	non.diff	ADIRF-AS1
-1.14624	-1.39641	-0.896877	-1.52996	ENSG00000271880	39386	27-60kb	non.diff	RP11-96C23.5
-1.78416	-0.587696	-1.60315	-1.03502	ENSG00000122376	97308	above 60kb	PRR.UVvsUNT_up	FAM35A
-0.990264	0.170263	-0.493608	-0.634094	ENSG00000148672	44381	27-60kb	non.diff	GLUD1
-1.1374	-0.442267	-0.648151	-0.464319	ENSG00000107789	48586	27-60kb	non.diff	MINPP1
-1.21123	-0.684094	-0.601224	-0.0225835	ENSG00000138138	89832	above 60kb	non.diff	ATAD1
-1.48182	-1.24869	-0.98341	-0.00378284	ENSG00000223820	27685	27-60kb	non.diff	CFL1P1
-1.08654	-0.303194	-0.773388	-0.544937	ENSG00000171862	108818	above 60kb	non.diff	PTEN
-1.12961	-0.88805	-0.81899	-0.653843	ENSG00000227268	4277	2.5kb-10kb	non.diff	KLLN
-2.10699	-0.644041	-0.74131	-0.134145	ENSG00000138134	95420	above 60kb	PRR.UVvsUNT_up	STAMBPL1
-0.651524	-0.970241	-0.354225	-0.524063	ENSG00000152782	62471	above 60kb	non.diff	PANK1
-1.34925	-1.00849	-0.710597	-0.931521	ENSG00000138182	73334	above 60kb	non.diff	KIF20B
-0.708662	-0.482215	-0.49283	-0.85595	ENSG00000148677	9181	2.5kb-10kb	non.diff	ANKRD1
-2.11973	-0.741946	-1.29841	-0.398884	ENSG00000165338	104491	above 60kb	PRR.UVvsUNT_up	HECTD2
-0.590269	-1.11364	-1.11592	-0.961274	ENSG00000119938	4613	2.5kb-10kb	non.diff	PPP1R3C
-1.76633	-0.783195	-0.73954	0.0690631	ENSG00000107854	66965	above 60kb	PRR.UVvsUNT_up	TNKS2
-1.23912	-1.00081	-0.992912	-0.338772	ENSG00000228701	15453	10kb-27kb	non.diff	TNKS2-AS1
-1.42212	-0.904176	-0.943246	-0.782072	ENSG00000095564	106557	above 60kb	non.diff	BTAF1
-0.863463	-0.747828	-0.775315	-0.372893	ENSG00000198060	62802	above 60kb	non.diff	MARCH5
-0.686958	-1.00984	-1.40703	-0.585552	ENSG00000107864	244396	above 60kb	non.diff	CPEB3
-1.91102	-1.56404	-1.172	-0.671793	ENSG00000119912	122393	above 60kb	non.diff	IDE
-1.70901	-1.40681	-0.658278	-0.530013	ENSG00000138160	62108	above 60kb	non.diff	KIF11
-1.25229	-0.51314	-0.862656	-0.186394	ENSG00000138190	228316	above 60kb	PRR.UVvsUNT_up	EXOC6
-1.40249	-1.19576	-1.01428	-0.289284	ENSG00000138180	32461	27-60kb	non.diff	CEP55
-1.35739	-0.539019	-1.06161	-0.449449	ENSG00000176273	62090	above 60kb	PRR.UVvsUNT_up	SLC35G1
-1.24506	-0.903235	-0.739813	-0.309142	ENSG00000173145	47713	27-60kb	non.diff	NOC3L
-1.26884	-0.350518	-0.529119	-0.163544	ENSG00000108239	133427	above 60kb	non.diff	TBC1D12
-1.03105	-0.318805	-0.93933	-0.811212	ENSG00000095637	249644	above 60kb	non.diff	SORBS1
-1.28304	-0.663316	-1.04957	-0.271436	ENSG00000059573	50768	27-60kb	PRR.UVvsUNT_up	ALDH18A1
-0.790642	-0.285507	-0.638916	0.25882	ENSG00000119977	30743	27-60kb	PRR.UVvsUNT_up	TCTN3
-1.76815	-0.384	-1.32495	-0.470013	ENSG00000107443	17477	10kb-27kb	PRR.UVvsUNT_up	CCNJ
-1.23084	-0.810253	-1.30248	-0.738867	ENSG00000177853	75573	above 60kb	non.diff	ZNF518A
-1.7454	-1.13522	-1.0962	-0.382056	ENSG00000077147	69344	above 60kb	non.diff	TM9SF3
-1.45339	-1.05543	-1.04565	-0.89138	ENSG00000269891	294619	above 60kb	non.diff	ARHGAP19-SLIT1
-1.45339	-1.05543	-1.04565	-0.89138	ENSG00000213390	73418	above 60kb	non.diff	ARHGAP19
-1.0288	-0.400125	-1.21962	-0.749906	ENSG00000225850	8450	2.5kb-10kb	non.diff	RP11-452K12.4
-1.1424	-1.7739	-1.08037	-1.0228	ENSG00000231970	18410	10kb-27kb	non.diff	RP11-452K12.7
-0.949295	-1.37868	-1.12846	-0.742232	ENSG00000052749	45013	27-60kb	non.diff	RRP12
-0.55449	0.00516758	-0.33583	-0.141916	ENSG00000171314	7282	2.5kb-10kb	non.diff	PGAM1
-0.33786	-0.45741	-0.373221	-0.0487727	ENSG00000224474	6604	2.5kb-10kb	non.diff	AL355490.1
-1.17885	-0.134951	-0.895066	-0.524028	ENSG00000165886	72342	above 60kb	PRR.UVvsUNT_up	UBTD1
-1.74737	-0.602691	-1.07248	-0.103943	ENSG00000155229	40471	27-60kb	PRR.UVvsUNT_up	MMS19
-1.47611	-0.657836	-1.02321	-0.210507	ENSG00000119986	9900	2.5kb-10kb	PRR.UVvsUNT_up	AVPI1
-1.10523	-1.16817	-1.16573	-0.565012	ENSG00000155254	4978	2.5kb-10kb	non.diff	MARVELD1
-1.06277	-0.516944	-0.710365	-0.327854	ENSG00000155256	23787	10kb-27kb	non.diff	ZFYVE27
-1.04887	-0.545071	-0.666592	-0.698601	ENSG00000166024	110268	above 60kb	non.diff	R3HCC1L
0.479091	0.075104	-0.0571552	-0.227343	ENSG00000230928	4553	2.5kb-10kb	non.diff	RP11-34A14.3
-0.510732	-0.129197	-0.0925934	-0.05694	ENSG00000138131	20561	10kb-27kb	non.diff	LOXL4
-1.02113	-1.08462	-0.660084	-0.766102	ENSG00000119943	31620	27-60kb	non.diff	PYROXD2
-1.47521	-0.754375	-0.618852	-0.0151103	ENSG00000107521	30730	27-60kb	non.diff	HPS1
-0.844919	-1.17338	-0.774148	-0.14969	ENSG00000224934	6927	2.5kb-10kb	non.diff	RP11-441O15.3
-1.6125	-1.20876	-0.944049	-0.89764	ENSG00000120053	33755	27-60kb	non.diff	GOT1
-2.11633	-0.925437	-1.6644	-0.462844	ENSG00000155287	10085	10kb-27kb	PRR.UVvsUNT_up	SLC25A28
-0.762657	-1.00909	-0.475004	-0.451028	ENSG00000198018	46735	27-60kb	non.diff	ENTPD7
-1.92993	-1.30764	-1.28348	-1.29462	ENSG00000119929	53577	27-60kb	non.diff	CUTC
-1.63695	-1.6589	-0.794758	-1.20325	ENSG00000014919	20257	10kb-27kb	non.diff	COX15
-1.60444	-0.324641	-1.00063	-0.240944	ENSG00000107566	38241	27-60kb	PRR.UVvsUNT_up	ERLIN1
-0.809598	-0.739141	-0.974205	-0.523951	ENSG00000227492	4334	2.5kb-10kb	non.diff	RP11-316M21.6
-0.911814	-0.68328	-1.38821	0.0073802	ENSG00000213341	41322	27-60kb	PRR.UVvsUNT_up	CHUK
-1.54093	-0.54092	-0.911499	-0.119131	ENSG00000095485	35383	27-60kb	PRR.UVvsUNT_up	CWF19L1
-1.39544	-1.38127	-0.979461	-0.729407	ENSG00000196072	12757	10kb-27kb	non.diff	BLOC1S2
-1.35729	-0.526299	-0.800849	-0.402196	ENSG00000099194	17711	10kb-27kb	non.diff	SCD
-2.08049	-2.75463	-1.92277	-1.20987	ENSG00000235823	9754	2.5kb-10kb	non.diff	LINC00263
-1.65195	-1.34375	-0.744477	-0.388808	ENSG00000119906	52568	27-60kb	non.diff	FAM178A
-1.21153	-0.875511	-0.884459	-0.58191	ENSG00000107816	11219	10kb-27kb	non.diff	LZTS2
-1.53814	-0.860639	-1.02571	-1.19441	ENSG00000107819	10008	10kb-27kb	non.diff	SFXN3
-0.853405	-0.328812	-0.79462	-0.447597	ENSG00000107821	6291	2.5kb-10kb	non.diff	KAZALD1
-0.718731	-0.389483	-0.68911	-0.437714	ENSG00000166167	203259	above 60kb	non.diff	BTRC
-1.09186	-0.417524	-1.13029	-0.479594	ENSG00000107829	84630	above 60kb	non.diff	FBXW4
-1.53682	-0.832245	-0.984477	-0.829221	ENSG00000198408	34497	27-60kb	non.diff	MGEA5
-1.12337	-0.995767	-0.462695	-0.659952	ENSG00000198728	12894	10kb-27kb	non.diff	LDB1
-1.7418	-1.13321	-0.683449	-0.991361	ENSG00000148840	17296	10kb-27kb	non.diff	PPRC1
-2.19683	-0.332152	-1.90396	-0.431959	ENSG00000166197	11695	10kb-27kb	PRR.UVvsUNT_up	NOLC1
-0.872674	-0.108109	-1.24241	-0.664194	ENSG00000077150	8415	2.5kb-10kb	PRR.UVvsUNT_up	NFKB2
0.163156	-0.394832	-0.465392	0.1853	ENSG00000059915	18921	10kb-27kb	non.diff	PSD
-0.18882	-0.032638	-0.322046	-0.260374	ENSG00000171206	13912	10kb-27kb	non.diff	TRIM8
-0.40495	-0.33437	-0.921452	-0.0237335	ENSG00000156398	28955	27-60kb	non.diff	SFXN2
-1.35103	-0.696526	-0.951952	-0.387031	ENSG00000138175	40677	27-60kb	non.diff	ARL3
-1.14061	-0.820307	-0.937225	-1.0745	ENSG00000166272	72295	above 60kb	non.diff	WBP1L
-1.75943	-0.950399	-1.06925	-1.56605	ENSG00000166275	10739	10kb-27kb	non.diff	C10orf32
-1.7836	-0.95826	-1.06925	-1.56605	ENSG00000270316	47628	27-60kb	non.diff	C10orf32-ASMT
-1.72674	-1.33659	-1.34673	-1.00304	ENSG00000148835	21099	10kb-27kb	non.diff	TAF5
-1.56945	-0.974674	-0.998252	-0.146257	ENSG00000148843	49645	27-60kb	PRR.UVvsUNT_up	PDCD11
-1.39111	-1.38249	-1.3916	-0.794628	ENSG00000173915	7426	2.5kb-10kb	non.diff	USMG5
-0.284192	-0.0491656	0.0539268	0.29164	ENSG00000107957	267017	above 60kb	non.diff	SH3PXD2A
-1.73399	-1.11981	-1.62181	-0.49052	ENSG00000107960	35664	27-60kb	PRR.UVvsUNT_up	OBFC1
-1.90365	-1.18909	-1.58656	-0.550603	ENSG00000156384	4328	2.5kb-10kb	PRR.UVvsUNT_up	SFR1
-1.33827	-0.608322	-0.90689	-0.211764	ENSG00000148834	32104	27-60kb	PRR.UVvsUNT_up	GSTO1
-0.984169	-1.00197	-0.207111	-0.765205	ENSG00000065621	36073	27-60kb	non.diff	GSTO2
-1.41049	-0.998088	-1.08102	-0.796569	ENSG00000148841	26269	10kb-27kb	non.diff	ITPRIP
-1.37131	-0.797489	-0.979042	-0.640093	ENSG00000108039	58788	27-60kb	non.diff	XPNPEP1
-1.89584	-1.33305	-1.33792	-1.04067	ENSG00000148700	139198	above 60kb	non.diff	ADD3
-0.603357	-0.567829	-0.658958	0.187098	ENSG00000119953	14222	10kb-27kb	non.diff	SMNDC1
-0.90419	-0.858298	-0.57642	-1.53241	ENSG00000138166	13707	10kb-27kb	non.diff	DUSP5
-1.38689	-0.497892	-1.35453	-0.180692	ENSG00000108055	36946	27-60kb	PRR.UVvsUNT_up	SMC3
-2.20679	-1.85199	-1.48583	-1.33822	ENSG00000150593	28200	27-60kb	non.diff	PDCD4
-1.21044	-0.429805	-0.746723	-0.566699	ENSG00000108061	94125	above 60kb	non.diff	SHOC2
-1.68475	-1.43766	-1.58749	-1.10544	ENSG00000214413	20545	10kb-27kb	non.diff	BBIP1
-1.06992	-0.586241	-0.694245	-0.641343	ENSG00000119927	65512	above 60kb	non.diff	GPAM
-1.84533	-0.222412	-0.980522	-0.171278	ENSG00000196865	62534	above 60kb	PRR.UVvsUNT_up	NHLRC2
-1.2691	-0.199452	-0.727062	0.270079	ENSG00000198924	19655	10kb-27kb	PRR.UVvsUNT_up	DCLRE1A
-0.629716	-0.563615	-0.678056	-0.375841	ENSG00000099204	253891	above 60kb	non.diff	ABLIM1
-1.66926	-0.561722	-0.836011	-0.624501	ENSG00000187164	242356	above 60kb	non.diff	KIAA1598
-1.55231	-0.503927	-1.0827	-0.406793	ENSG00000165650	94979	above 60kb	PRR.UVvsUNT_up	PDZD8
-1.64136	-0.65651	-1.74467	-1.07039	ENSG00000107581	45961	27-60kb	PRR.UVvsUNT_up	EIF3A
-1.82296	-1.12102	-0.861684	-0.503116	ENSG00000165672	11131	10kb-27kb	non.diff	PRDX3
-1.31452	-1.24483	-1.01748	-0.386121	ENSG00000151923	22343	10kb-27kb	non.diff	TIAL1
-1.58113	-0.851935	-1.48589	-1.00808	ENSG00000151929	26450	10kb-27kb	non.diff	BAG3
-0.843561	-0.200924	-0.611969	-0.23531	ENSG00000198825	103044	above 60kb	non.diff	INPP5F
-1.48781	-0.244569	-0.887406	-0.134618	ENSG00000107651	49792	27-60kb	PRR.UVvsUNT_up	SEC23IP
-1.5708	-0.709483	-0.781039	-0.711443	ENSG00000197771	63097	above 60kb	non.diff	MCMBP
-1.77521	-1.28466	-0.725029	-0.943649	ENSG00000226864	23654	10kb-27kb	non.diff	RP11-500G22.2
-1.38262	-1.39696	-1.01458	-0.628735	ENSG00000107669	188378	above 60kb	non.diff	ATE1
-1.68773	-0.746548	-0.707178	-0.330636	ENSG00000107672	18130	10kb-27kb	non.diff	NSMCE4A
-1.66245	-1.22206	-0.918491	-0.524627	ENSG00000255624	18985	10kb-27kb	non.diff	RP11-564D11.3
-1.42116	-1.45779	-0.739725	-0.758924	ENSG00000138161	47482	27-60kb	non.diff	CUZD1
-1.51444	-1.47321	-0.753628	-0.740674	ENSG00000213185	30564	27-60kb	non.diff	FAM24B
-1.56727	-0.822886	-1.04625	0.0287782	ENSG00000179988	43133	27-60kb	PRR.UVvsUNT_up	PSTK
-1.14564	-0.834545	-1.026	-0.788524	ENSG00000196177	49333	27-60kb	non.diff	ACADSB
-0.993369	-0.782254	-0.958157	-0.272343	ENSG00000095574	18012	10kb-27kb	non.diff	IKZF5
-1.64096	-0.739821	-0.65066	-0.112232	ENSG00000154473	11094	10kb-27kb	PRR.UVvsUNT_up	BUB3
-1.69114	-1.77881	-1.67942	-1.26361	ENSG00000065154	21674	10kb-27kb	non.diff	OAT
-1.1671	-1.22481	0.0348703	-0.439053	ENSG00000258539	174648	above 60kb	non.diff	RP11-12J10.3
-1.10054	-1.17757	-0.016499	-0.326138	ENSG00000203791	43722	27-60kb	non.diff	METTL10
-0.757458	-0.614379	-0.493953	-0.557592	ENSG00000165660	34886	27-60kb	non.diff	FAM175B
-2.07971	-1.40941	-1.49957	-1.78285	ENSG00000249456	25739	10kb-27kb	non.diff	RP11-298J20.4
-0.539442	-0.050411	-0.442721	-0.24708	ENSG00000175029	173319	above 60kb	non.diff	CTBP2
-1.42864	-0.378444	-0.510734	0.0307897	ENSG00000107938	44629	27-60kb	PRR.UVvsUNT_up	C10orf137
-1.52258	-1.12257	-1.10321	-0.469601	ENSG00000224023	19131	10kb-27kb	non.diff	RP11-383C5.4
-1.65734	-1.09071	-1.09961	-0.274758	ENSG00000089876	60100	above 60kb	PRR.UVvsUNT_up	DHX32
-1.35254	-0.86439	-0.637966	-0.021202	ENSG00000203780	113054	above 60kb	non.diff	FANK1
-0.940418	-0.831574	-0.733105	-1.37178	ENSG00000148848	376075	above 60kb	non.diff	ADAM12
-0.971642	-1.31906	-0.694376	-0.867752	ENSG00000235180	8011	2.5kb-10kb	non.diff	LINC00601
-1.16502	-0.555186	-0.751737	-0.740711	ENSG00000150760	656804	above 60kb	non.diff	DOCK1
-1.00652	-0.746501	-0.92141	-0.0568544	ENSG00000148773	29727	27-60kb	non.diff	MKI67
-1.44694	-0.944741	-1.20678	-0.838444	ENSG00000237489	44444	27-60kb	non.diff	LINC00959
-1.25985	-1.07645	-1.24114	-0.381871	ENSG00000148824	27214	27-60kb	non.diff	MTG1
-0.684039	0.109013	-0.527292	0.229274	ENSG00000177963	7603	2.5kb-10kb	PRR.UVvsUNT_up	RIC8A
-1.11974	-0.857425	-1.44023	-0.0910886	ENSG00000177951	39645	27-60kb	PRR.UVvsUNT_up	BET1L
-1.46802	-0.953447	-0.993055	-1.02777	ENSG00000023191	12789	10kb-27kb	non.diff	RNH1
-2.03864	-1.3777	-1.38221	-0.935819	ENSG00000177600	3234	2.5kb-10kb	non.diff	RPLP2
-2.45074	-1.94701	-1.56774	-1.75184	ENSG00000177595	10575	10kb-27kb	non.diff	PIDD
-0.581755	-0.479346	-0.710394	-0.159398	ENSG00000177666	6672	2.5kb-10kb	non.diff	PNPLA2
-0.543163	-0.186373	-0.0339423	-0.611305	ENSG00000177697	6989	2.5kb-10kb	non.diff	CD151
-0.888537	-1.06601	-0.597498	-0.422786	ENSG00000255108	9250	2.5kb-10kb	non.diff	AP006621.8
-1.43476	-0.70067	-1.16595	-1.05628	ENSG00000214063	24309	10kb-27kb	non.diff	TSPAN4
-0.836175	-0.490803	-0.580678	-0.855708	ENSG00000177700	5190	2.5kb-10kb	non.diff	POLR2L
0.0258262	-0.943814	0.159564	-0.75158	ENSG00000233930	27832	27-60kb	PRR.UVvsUNT_down	KRTAP5-AS1
-0.837341	-0.152766	-0.477554	-0.285802	ENSG00000149043	10043	10kb-27kb	non.diff	SYT8
-1.13599	-0.280567	-0.855362	-0.534434	ENSG00000130592	39298	27-60kb	non.diff	LSP1
-1.06721	-1.05589	-0.290625	-1.29369	ENSG00000214026	37245	27-60kb	non.diff	MRPL23
-1.44001	-0.477134	-1.26372	-0.109834	ENSG00000184281	3389	2.5kb-10kb	PRR.UVvsUNT_up	TSSC4
-1.90493	-0.775361	-0.895275	-0.956941	ENSG00000269821	91667	above 60kb	non.diff	KCNQ1OT1
-1.32739	-0.376654	-0.830032	-0.344774	ENSG00000205531	47941	27-60kb	PRR.UVvsUNT_up	NAP1L4
-0.994085	-0.600209	-0.616797	-0.0828517	ENSG00000110619	56692	27-60kb	non.diff	CARS
-1.71041	-1.30033	-0.893715	-0.961634	ENSG00000148985	28648	27-60kb	non.diff	PGAP2
-1.33961	-0.655395	-0.919798	-0.28556	ENSG00000110713	126710	above 60kb	non.diff	NUP98
-1.2374	-0.526596	-0.941187	-0.885797	ENSG00000177105	14006	10kb-27kb	non.diff	RHOG
-1.00301	-1.67799	-1.36758	-1.02695	ENSG00000132256	275425	above 60kb	non.diff	TRIM5
-0.663416	-0.364186	-0.628498	-0.355564	ENSG00000166311	4574	2.5kb-10kb	non.diff	SMPD1
-1.36576	-0.757414	-0.476917	-0.257899	ENSG00000132286	3233	2.5kb-10kb	non.diff	TIMM10B
-1.39211	-0.815811	-0.500198	-0.275797	ENSG00000265264	27494	27-60kb	non.diff	TIMM10B
-1.33596	-1.0595	-0.415927	-0.37848	ENSG00000132254	5757	2.5kb-10kb	non.diff	ARFIP2
-1.20344	-0.423077	-0.680477	-0.167592	ENSG00000166337	6373	2.5kb-10kb	non.diff	TAF10
-2.25638	-1.36047	-2.11203	-1.48634	ENSG00000166441	32349	27-60kb	PRR.UVvsUNT_up	RPL27A
-0.621563	-0.0758788	-0.562148	0.238034	ENSG00000254665	3251	2.5kb-10kb	PRR.UVvsUNT_up	RP11-152H18.3
-2.11148	-0.735765	-1.54884	-0.857478	ENSG00000254860	12853	10kb-27kb	PRR.UVvsUNT_up	TMEM9B-AS1
-1.74872	-0.696198	-1.44243	-0.312234	ENSG00000175348	17718	10kb-27kb	PRR.UVvsUNT_up	TMEM9B
-1.11469	-1.6786	-0.751322	-1.79609	ENSG00000253973	60993	above 60kb	PRR.UVvsUNT_down	RP11-467K18.2
-1.24524	-1.31881	-1.11523	-1.36464	ENSG00000175352	23474	10kb-27kb	non.diff	NRIP3
-1.42856	-0.830435	-0.903997	-0.972982	ENSG00000166471	34127	27-60kb	non.diff	TMEM41B
-1.49344	-1.03832	-1.56832	-0.639258	ENSG00000205339	63505	above 60kb	PRR.UVvsUNT_up	IPO7
-2.74554	-2.58753	-2.58367	-1.46674	ENSG00000166478	68206	above 60kb	non.diff	ZNF143
-1.23134	-0.217864	-0.612236	-0.255053	ENSG00000166483	19777	10kb-27kb	PRR.UVvsUNT_up	WEE1
-0.382223	-1.12057	-0.831797	-1.34259	ENSG00000246273	53028	27-60kb	non.diff	SBF2-AS1
-0.380728	-0.596809	-0.696634	-0.381781	ENSG00000245522	4764	2.5kb-10kb	non.diff	RP11-540A21.2
-1.43561	-1.10351	-1.14954	-0.840398	ENSG00000133812	515541	above 60kb	non.diff	SBF2
-1.4531	-0.602187	-0.821159	-1.03496	ENSG00000177112	58661	27-60kb	non.diff	MRVI1-AS1
-1.86766	-0.428609	-0.994012	-0.195164	ENSG00000110315	29553	27-60kb	PRR.UVvsUNT_up	RNF141
-1.95806	-1.18666	-0.861695	-0.293376	ENSG00000198730	28757	27-60kb	PRR.UVvsUNT_up	CTR9
-2.97282	-2.45533	-2.11854	-1.61851	ENSG00000246308	13635	10kb-27kb	non.diff	RP11-685M7.3
-2.91853	-1.98299	-2.78105	-1.80635	ENSG00000110321	12061	10kb-27kb	PRR.UVvsUNT_up	EIF4G2
-2.03647	-1.34227	-1.52961	-0.742931	ENSG00000247271	48544	27-60kb	PRR.UVvsUNT_up	ZBED5-AS1
-1.70345	-0.920432	-0.927626	-0.352337	ENSG00000236287	46723	27-60kb	PRR.UVvsUNT_up	ZBED5
-1.37323	-1.15043	-1.27135	0.21284	ENSG00000110328	351130	above 60kb	PRR.UVvsUNT_up	GALNT18
-1.64451	-0.716183	-0.854742	-0.905343	ENSG00000170242	117901	above 60kb	non.diff	USP47
-0.483391	-1.33821	-1.16977	-0.862241	ENSG00000254991	6086	2.5kb-10kb	non.diff	RP13-631K18.3
-0.649054	-1.18674	-0.89206	-0.965221	ENSG00000133808	83065	above 60kb	non.diff	MICALCL
-1.0431	-0.983934	-1.15903	-0.253679	ENSG00000197702	153617	above 60kb	non.diff	PARVA
-0.788114	-0.517877	-0.302621	0.242235	ENSG00000187079	270330	above 60kb	non.diff	TEAD1
-0.302415	-0.879302	-0.661757	-0.506222	ENSG00000251381	27039	27-60kb	non.diff	LINC00958
-0.0959722	-0.682569	-0.933665	-0.894536	ENSG00000133794	110615	above 60kb	non.diff	ARNTL
-2.18998	-0.49186	-1.57371	-0.467186	ENSG00000148925	75297	above 60kb	PRR.UVvsUNT_up	BTBD10
-1.25288	-0.786459	-1.16849	-0.328188	ENSG00000197601	63677	above 60kb	non.diff	FAR1
-2.26287	-0.573842	-0.935364	-0.794457	ENSG00000133818	86581	above 60kb	PRR.UVvsUNT_up	RRAS2
-1.22309	-0.733202	-0.979076	-0.675861	ENSG00000129083	56588	27-60kb	non.diff	COPB1
-1.20081	-0.841799	-0.873845	-0.411983	ENSG00000186104	14246	10kb-27kb	non.diff	CYP2R1
-1.45288	-1.06926	-1.40194	-0.719241	ENSG00000110696	143750	above 60kb	non.diff	C11orf58
-1.91643	-1.63496	-1.69755	-0.998058	ENSG00000110693	773144	above 60kb	non.diff	SOX6
-1.45058	-1.0134	-1.41775	-0.274493	ENSG00000110700	3399	2.5kb-10kb	PRR.UVvsUNT_up	RPS13
-1.65256	-1.20408	-1.25753	-0.929217	ENSG00000070081	141822	above 60kb	non.diff	NUCB2
-1.80485	-1.12288	-1.06608	-0.548292	ENSG00000011405	130254	above 60kb	non.diff	PIK3C2A
-2.1388	-1.78987	-1.93598	-0.897042	ENSG00000110768	44750	27-60kb	PRR.UVvsUNT_up	GTF2H1
-1.66355	-1.49969	-1.61845	-1.24446	ENSG00000110756	43523	27-60kb	non.diff	HPS5
-0.989689	-1.29194	-0.812716	-0.975746	ENSG00000134333	14038	10kb-27kb	non.diff	LDHA
-1.70597	-1.61734	-1.5187	-0.968776	ENSG00000074319	58897	27-60kb	non.diff	TSG101
-1.23412	-0.650594	-0.778355	-0.20823	ENSG00000151116	59139	27-60kb	non.diff	UEVLD
-1.89378	-1.4858	-1.42881	-0.467133	ENSG00000179119	28391	27-60kb	PRR.UVvsUNT_up	SPTY2D1
-0.847338	-0.696278	-0.264887	-0.34249	ENSG00000177054	59324	27-60kb	non.diff	ZDHHC13
-2.01001	-1.1318	-1.44255	-0.644062	ENSG00000185238	121765	above 60kb	PRR.UVvsUNT_up	PRMT3
-1.37171	-1.19828	-1.23898	-0.280926	ENSG00000246225	116014	above 60kb	non.diff	RP11-17A1.3
-1.2405	-0.985466	-0.859024	-0.288818	ENSG00000198168	16501	10kb-27kb	non.diff	SVIP
-0.567415	-0.614032	-0.991293	-0.486756	ENSG00000109881	33042	27-60kb	non.diff	CCDC34
-1.77437	-0.880129	-1.22048	-0.511424	ENSG00000245573	191337	above 60kb	PRR.UVvsUNT_up	BDNF-AS
-1.66041	-1.0203	-1.61558	-0.332194	ENSG00000148943	12198	10kb-27kb	PRR.UVvsUNT_up	LIN7C
-1.05426	-0.846197	-0.414865	-0.608207	ENSG00000169519	225260	above 60kb	non.diff	METTL15
-1.91011	-0.99159	-0.570663	-0.549727	ENSG00000121621	87689	above 60kb	non.diff	KIF18A
-2.09752	-1.30066	-1.38742	-0.889286	ENSG00000152219	15177	10kb-27kb	non.diff	ARL14EP
-0.834964	-0.771555	-1.03005	-0.675535	ENSG00000049449	293363	above 60kb	non.diff	RCN1
-0.791247	-0.652485	-1.06794	-0.518612	ENSG00000149100	22465	10kb-27kb	non.diff	EIF3M
-0.792867	-0.656924	-0.772018	-0.692278	ENSG00000060749	100139	above 60kb	non.diff	QSER1
-1.20047	-0.782073	-0.507621	-0.744027	ENSG00000121690	17719	10kb-27kb	non.diff	DEPDC7
-1.89097	-1.2871	-1.51054	-0.831809	ENSG00000176148	66527	above 60kb	non.diff	TCP11L1
-1.50106	-0.936499	-1.18823	-0.308356	ENSG00000247151	29942	27-60kb	PRR.UVvsUNT_up	CSTF3-AS1
-0.761918	-0.672843	-0.944176	-0.153052	ENSG00000176102	85184	above 60kb	non.diff	CSTF3
-2.10795	-0.941719	-1.30305	-0.498852	ENSG00000110422	100352	above 60kb	PRR.UVvsUNT_up	HIPK3
-1.25381	-0.694742	-0.968378	-1.00365	ENSG00000085063	38185	27-60kb	non.diff	CD59
-1.68129	-0.850981	-0.977798	-0.508179	ENSG00000135387	49474	27-60kb	non.diff	CAPRIN1
-1.66215	-1.23417	-1.3643	-0.252824	ENSG00000135372	42069	27-60kb	PRR.UVvsUNT_up	NAT10
-1.96384	-0.665379	-1.47667	-0.796951	ENSG00000110435	104763	above 60kb	PRR.UVvsUNT_up	PDHX
-1.9305	-1.25655	-1.54041	-1.20891	ENSG00000149089	63406	above 60kb	non.diff	APIP
-1.80629	-1.63607	-1.10958	-1.45701	ENSG00000026508	93533	above 60kb	non.diff	CD44
-1.6238	-1.27449	-1.09814	-0.322595	ENSG00000166326	145423	above 60kb	non.diff	TRIM44
-0.724601	-0.432637	-0.970383	-0.270214	ENSG00000135362	168917	above 60kb	non.diff	PRR5L
-0.805882	-0.352399	-0.397406	-0.570068	ENSG00000166349	82448	above 60kb	non.diff	RAG1
-1.39916	-0.891061	-1.03865	-0.128764	ENSG00000175104	23246	10kb-27kb	PRR.UVvsUNT_up	TRAF6
-1.55351	-0.778086	-1.12323	0.135179	ENSG00000166181	32567	27-60kb	PRR.UVvsUNT_up	API5
-1.88851	-0.88242	-1.37689	-0.164832	ENSG00000052841	136002	above 60kb	PRR.UVvsUNT_up	TTC17
-1.65161	-1.50781	-1.16578	-1.0236	ENSG00000254907	30549	27-60kb	non.diff	RP11-484D2.2
-1.30852	-1.19218	-0.595438	-0.00777	ENSG00000149084	300182	above 60kb	non.diff	HSD17B12
-0.126252	-0.327551	-0.416824	0.0687556	ENSG00000085117	55937	27-60kb	non.diff	CD82
-1.90809	-1.85025	-1.73305	-0.936166	ENSG00000019485	132171	above 60kb	non.diff	PRDM11
-1.37311	-0.334683	-1.0268	-0.251384	ENSG00000181830	8944	2.5kb-10kb	PRR.UVvsUNT_up	SLC35C1
-1.34261	-1.27994	-0.99809	-1.02957	ENSG00000121671	36130	27-60kb	non.diff	CRY2
-1.28315	-0.270607	-0.666798	-0.0698391	ENSG00000121680	9144	2.5kb-10kb	PRR.UVvsUNT_up	PEX16
-0.396619	0.247257	-0.690806	0.0767592	ENSG00000110492	3070	2.5kb-10kb	PRR.UVvsUNT_up	MDK
-0.732425	-0.921525	-0.842923	-0.807843	ENSG00000175213	5095	2.5kb-10kb	non.diff	ZNF408
-1.0053	-1.00768	-1.01028	-1.10951	ENSG00000175220	23536	10kb-27kb	non.diff	ARHGAP1
-1.5411	-0.761483	-0.402062	-0.400062	ENSG00000247675	27985	27-60kb	non.diff	LRP4-AS1
-1.61078	-0.667459	-0.679678	-0.0530632	ENSG00000175216	103250	above 60kb	PRR.UVvsUNT_up	CKAP5
-1.20359	-0.867763	-0.697369	-0.175011	ENSG00000134574	24275	10kb-27kb	non.diff	DDB2
-1.26298	-0.189658	-0.981785	-0.664493	ENSG00000110514	60871	above 60kb	PRR.UVvsUNT_up	MADD
-1.79963	-0.691061	-1.21235	-0.789128	ENSG00000165915	9365	2.5kb-10kb	PRR.UVvsUNT_up	SLC39A13
-1.26758	-1.22269	-0.883332	-0.858548	ENSG00000255197	26043	10kb-27kb	non.diff	RP11-750H9.5
-1.11051	-0.502277	-0.888023	-0.484421	ENSG00000165916	7674	2.5kb-10kb	non.diff	PSMC3
-1.44483	-0.279544	-0.585859	-0.301987	ENSG00000213619	19227	10kb-27kb	PRR.UVvsUNT_up	NDUFS3
-1.86689	-0.75946	-0.465666	-0.494668	ENSG00000123444	6819	2.5kb-10kb	non.diff	KBTBD4
-1.96817	-1.09517	-1.659	-0.715218	ENSG00000109920	50924	27-60kb	PRR.UVvsUNT_up	FNBP4
-1.16752	-0.303245	-0.785612	-0.420666	ENSG00000030066	70469	above 60kb	non.diff	NUP160
-0.637404	-0.400703	-0.660554	-0.249503	ENSG00000149136	9893	2.5kb-10kb	non.diff	SSRP1
-0.978275	-0.396615	-0.352643	-0.225271	ENSG00000134802	20627	10kb-27kb	non.diff	SLC43A3
-0.830391	-0.769908	-0.885046	-0.796824	ENSG00000254602	14767	10kb-27kb	non.diff	AP000662.4
-0.833068	-0.311465	-0.539793	-0.279687	ENSG00000172409	12876	10kb-27kb	non.diff	CLP1
-0.0170754	-0.0757832	-0.237761	0.12811	ENSG00000166793	4858	2.5kb-10kb	non.diff	YPEL4
-0.713015	-0.317029	-0.586816	-0.00530364	ENSG00000213593	28374	27-60kb	non.diff	TMX2
-0.713015	-0.317029	-0.586816	-0.00530364	ENSG00000254462	78982	above 60kb	non.diff	TMX2-CTNND1
-0.826942	0.121076	-0.770468	0.0214324	ENSG00000156603	8508	2.5kb-10kb	PRR.UVvsUNT_up	MED19
-2.01469	-0.848221	-0.974157	-0.820466	ENSG00000186660	41932	27-60kb	non.diff	ZFP91
-1.92371	-0.846781	-0.90179	-0.6712	ENSG00000255073	45468	27-60kb	non.diff	ZFP91-CNTF
-1.52764	-0.660647	-1.20357	-1.23206	ENSG00000110031	51350	27-60kb	non.diff	LPXN
-1.039	-0.736735	-1.19973	-0.39876	ENSG00000189057	20226	10kb-27kb	non.diff	FAM111B
-0.413749	-0.171257	-0.724451	0.055759	ENSG00000166801	12292	10kb-27kb	non.diff	FAM111A
-0.753201	-0.902047	-0.6092	-0.425645	ENSG00000245571	12883	10kb-27kb	non.diff	AP001258.4
-1.58199	-1.32987	-1.45735	-0.71989	ENSG00000255355	6730	2.5kb-10kb	non.diff	AP000640.2
-1.11383	-0.898281	-1.54812	-0.401414	ENSG00000166889	32265	27-60kb	PRR.UVvsUNT_up	PATL1
-1.12296	-0.693193	-0.50608	-0.700821	ENSG00000110107	15859	10kb-27kb	non.diff	PRPF19
-1.52622	-1.08648	-0.769546	-0.850961	ENSG00000167987	31362	27-60kb	non.diff	VPS37C
-1.69864	-1.19893	-1.19285	-0.671738	ENSG00000149476	20086	10kb-27kb	non.diff	DAK
-1.82972	-0.879022	-0.943307	-0.184732	ENSG00000167986	43146	27-60kb	PRR.UVvsUNT_up	DDB1
-2.1542	-2.18744	-1.73118	-1.3502	ENSG00000149483	7509	2.5kb-10kb	non.diff	TMEM138
-2.35727	-1.96133	-1.87923	-1.75396	ENSG00000162144	13555	10kb-27kb	non.diff	CYB561A3
-1.32282	-1.20883	-1.14634	-0.157164	ENSG00000256591	56603	27-60kb	non.diff	RP11-286N22.8
-1.17531	-1.14022	-1.04954	-0.64674	ENSG00000167985	17488	10kb-27kb	non.diff	SDHAF2
-1.19707	-0.930232	-1.10227	-0.384127	ENSG00000149532	27383	27-60kb	non.diff	CPSF7
-1.58898	-0.406897	-1.36602	-0.132257	ENSG00000168496	4608	2.5kb-10kb	PRR.UVvsUNT_up	FEN1
-1.27694	-0.971236	-1.0183	-0.675204	ENSG00000134824	74375	above 60kb	non.diff	FADS2
-1.82564	-1.25834	-1.45876	-0.369676	ENSG00000134825	24302	10kb-27kb	PRR.UVvsUNT_up	TMEM258
-0.769358	-0.657854	-0.409355	-0.197615	ENSG00000149485	29692	27-60kb	non.diff	FADS1
-1.39676	-1.09881	-1.25733	-0.848456	ENSG00000167996	7943	2.5kb-10kb	non.diff	FTH1
-2.04767	-0.544725	-1.25184	-1.10371	ENSG00000124942	122692	above 60kb	PRR.UVvsUNT_up	AHNAK
-1.39991	-0.753913	-1.28896	-0.386996	ENSG00000254772	15329	10kb-27kb	PRR.UVvsUNT_up	EEF1G
-1.20678	-0.814685	-0.901493	-0.849483	ENSG00000255508	31929	27-60kb	non.diff	MIR3654
-1.22306	-0.907591	-0.980065	-0.836734	ENSG00000149016	17133	10kb-27kb	non.diff	TUT1
-0.726098	-0.434693	-0.610132	-0.277196	ENSG00000149480	8627	2.5kb-10kb	non.diff	MTA2
-1.41351	-0.440834	-0.955277	0.0427925	ENSG00000149541	6880	2.5kb-10kb	PRR.UVvsUNT_up	B3GAT3
-1.77915	-0.701568	-1.08022	-0.406415	ENSG00000089597	21807	10kb-27kb	PRR.UVvsUNT_up	GANAB
-1.55003	-1.20976	-1.09862	-1.29193	ENSG00000185085	6455	2.5kb-10kb	non.diff	INTS5
-1.985	-1.87277	-2.26723	-2.11508	ENSG00000214756	3188	2.5kb-10kb	non.diff	METTL12
-3.29889	-3.12441	-2.86555	-2.73333	ENSG00000255432	15485	10kb-27kb	non.diff	RP11-831H9.11
-1.56226	-0.702726	-0.371552	-0.358961	ENSG00000162194	9441	2.5kb-10kb	non.diff	C11orf48
-1.56361	-0.261711	-1.06368	-0.31346	ENSG00000234857	37110	27-60kb	PRR.UVvsUNT_up	HNRNPUL2-BSCL2
-1.56096	-0.272275	-0.979953	-0.35439	ENSG00000214753	14720	10kb-27kb	PRR.UVvsUNT_up	HNRNPUL2
-1.34927	-0.815723	-0.909561	-0.361644	ENSG00000162227	16040	10kb-27kb	non.diff	TAF6L
-0.875264	-0.100683	-1.09416	0.0745559	ENSG00000168569	20393	10kb-27kb	PRR.UVvsUNT_up	TMEM223
-2.91996	-2.52072	-2.57519	-1.75477	ENSG00000162231	14180	10kb-27kb	non.diff	NXF1
-3.39393	-3.014	-3.20456	-3.13358	ENSG00000133316	9468	2.5kb-10kb	non.diff	WDR74
-3.23318	-2.63233	-2.55047	-2.35306	ENSG00000168003	32835	27-60kb	non.diff	SLC3A2
-2.85045	-1.74398	-2.18443	-1.58588	ENSG00000255717	3927	2.5kb-10kb	PRR.UVvsUNT_up	SNHG1
-1.35679	-0.714404	-0.913932	0.00320623	ENSG00000184743	47835	27-60kb	PRR.UVvsUNT_up	ATL3
-1.28544	-0.897306	-0.526941	-1.022	ENSG00000133318	78446	above 60kb	non.diff	RTN3
-0.935267	-1.04496	-0.77021	-0.38271	ENSG00000167770	15959	10kb-27kb	non.diff	OTUB1
-1.39087	-0.192753	-1.03519	-0.712603	ENSG00000133315	167549	above 60kb	PRR.UVvsUNT_up	MACROD1
-1.81307	-0.855443	-1.75599	-0.956689	ENSG00000168439	19272	10kb-27kb	PRR.UVvsUNT_up	STIP1
-0.428503	-0.641954	-0.2442	-0.508351	ENSG00000173486	3130	2.5kb-10kb	non.diff	FKBP2
-1.65506	-1.24353	-1.17715	-1.08898	ENSG00000173264	19439	10kb-27kb	non.diff	GPR137
-0.841037	0.429916	-0.712592	0.109883	ENSG00000068976	13909	10kb-27kb	PRR.UVvsUNT_up	PYGM
-2.36903	-1.00509	-1.3602	-1.12419	ENSG00000168066	14181	10kb-27kb	PRR.UVvsUNT_up	SF1
-2.54615	-2.5377	-2.38263	-2.19245	ENSG00000110047	36655	27-60kb	non.diff	EHD1
-1.57227	-0.950324	-0.916372	-0.641112	ENSG00000213465	8072	2.5kb-10kb	non.diff	ARL2
-1.40984	-0.894522	-0.870175	-0.550846	ENSG00000273003	26389	10kb-27kb	non.diff	RP11-399J13.3
-0.989899	-1.13291	-1.18063	-0.248719	ENSG00000162300	4176	2.5kb-10kb	non.diff	ZFPL1
-1.21918	-0.817884	-1.17812	-0.433305	ENSG00000146670	17865	10kb-27kb	non.diff	CDCA5
-0.855355	-0.160993	-0.4021	-0.252324	ENSG00000149823	22537	10kb-27kb	non.diff	VPS51
-1.37329	-0.999541	-0.45786	-0.478816	ENSG00000149792	5189	2.5kb-10kb	non.diff	MRPL49
-1.32898	-0.647728	-1.46393	-0.750121	ENSG00000162298	12753	10kb-27kb	PRR.UVvsUNT_up	SYVN1
-0.879856	-1.2671	-1.66683	-0.496882	ENSG00000162241	8510	2.5kb-10kb	non.diff	SLC25A45
-1.69322	-1.21531	-1.24891	-0.832243	ENSG00000245532	22767	10kb-27kb	non.diff	NEAT1
-2.48647	-1.97023	-2.38476	-2.1976	ENSG00000251562	8708	2.5kb-10kb	non.diff	MALAT1
-0.685739	-0.27478	-0.412789	0.51846	ENSG00000173338	3142	2.5kb-10kb	PRR.UVvsUNT_up	KCNK7
-1.07695	-0.201815	-0.786526	-0.325447	ENSG00000173327	17628	10kb-27kb	PRR.UVvsUNT_up	MAP3K11
-0.600749	-0.0961138	-0.632744	0.0796308	ENSG00000213445	12834	10kb-27kb	non.diff	SIPA1
-1.42397	-1.02383	-0.999689	-0.511023	ENSG00000172977	7609	2.5kb-10kb	non.diff	KAT5
-0.762713	-0.309858	-0.89111	0.00978621	ENSG00000172922	6052	2.5kb-10kb	PRR.UVvsUNT_up	RNASEH2C
-0.236485	-0.717368	-0.368248	-0.790424	ENSG00000172732	10528	10kb-27kb	non.diff	MUS81
-2.61498	-1.91315	-2.04964	-1.74318	ENSG00000172757	39005	27-60kb	non.diff	CFL1
-0.428775	-0.00536079	-0.785952	0.719649	ENSG00000172638	7152	2.5kb-10kb	PRR.UVvsUNT_up	EFEMP2
-1.5874	-0.436975	-1.53086	0.12893	ENSG00000172500	4799	2.5kb-10kb	PRR.UVvsUNT_up	FIBP
-1.70178	-1.33787	-1.49319	-1.24379	ENSG00000175592	8525	2.5kb-10kb	non.diff	FOSL1
-1.41214	-0.776282	-1.04912	-0.311781	ENSG00000175467	18140	10kb-27kb	PRR.UVvsUNT_up	SART1
-1.08812	-0.62275	-1.35818	-0.291048	ENSG00000175376	5632	2.5kb-10kb	PRR.UVvsUNT_up	EIF1AD
-1.07867	-0.200434	-0.728796	0.224235	ENSG00000087365	18580	10kb-27kb	PRR.UVvsUNT_up	SF3B2
-0.913999	-0.257318	-0.603063	-0.16732	ENSG00000174903	8960	2.5kb-10kb	non.diff	RAB1B
-1.10766	-0.774731	-0.661765	-0.394777	ENSG00000174851	4591	2.5kb-10kb	non.diff	YIF1A
-1.02119	-0.283504	-0.606814	0.321225	ENSG00000174791	6599	2.5kb-10kb	PRR.UVvsUNT_up	RIN1
-1.32327	-0.849149	-0.949791	-0.491523	ENSG00000174744	7793	2.5kb-10kb	non.diff	BRMS1
-2.07063	-0.718153	-1.24017	-0.274235	ENSG00000254986	29647	27-60kb	PRR.UVvsUNT_up	DPP3
-0.979193	-0.792735	-0.963383	-0.162725	ENSG00000255517	6744	2.5kb-10kb	non.diff	CTD-3074O7.5
-2.18638	-1.18482	-2.22625	-0.747977	ENSG00000239306	10766	10kb-27kb	PRR.UVvsUNT_up	RBM14
-2.19739	-1.20439	-2.30374	-0.726793	ENSG00000173933	50057	27-60kb	PRR.UVvsUNT_up	RBM4
-2.19739	-1.20439	-2.30374	-0.726793	ENSG00000248643	29844	27-60kb	PRR.UVvsUNT_up	RBM14-RBM4
-1.68827	-0.727077	-0.963462	-0.630642	ENSG00000173914	12924	10kb-27kb	non.diff	RBM4B
-1.63993	-0.643623	-0.850681	-0.734753	ENSG00000173653	3712	2.5kb-10kb	non.diff	RCE1
-0.766008	-0.855215	-0.84117	-0.254045	ENSG00000173599	110144	above 60kb	non.diff	PC
-0.444531	-1.05005	-1.11943	-0.26035	ENSG00000173227	44086	27-60kb	non.diff	SYT12
-2.11585	-1.50584	-1.82006	-0.827294	ENSG00000173120	138819	above 60kb	PRR.UVvsUNT_up	KDM2A
-1.42099	-0.731525	-1.11951	-1.1355	ENSG00000256514	22013	10kb-27kb	non.diff	AP003419.11
-0.859191	-0.745721	-1.02878	-1.08626	ENSG00000175505	10010	10kb-27kb	non.diff	CLCF1
-1.08591	-0.511617	-0.72406	-0.299142	ENSG00000172613	6706	2.5kb-10kb	non.diff	RAD9A
-1.57684	-1.33748	-1.21939	-0.608993	ENSG00000172663	4920	2.5kb-10kb	non.diff	TMEM134
-2.05456	-1.07711	-1.24153	-1.31412	ENSG00000084207	3066	2.5kb-10kb	non.diff	GSTP1
-0.377329	-0.28935	-0.631733	0.109586	ENSG00000255318	9026	2.5kb-10kb	non.diff	RP11-655M14.13
-0.781747	-0.60535	-0.303884	-0.213095	ENSG00000006534	20697	10kb-27kb	non.diff	ALDH3B1
-0.847806	-0.328518	-0.685919	-0.771523	ENSG00000110717	6028	2.5kb-10kb	non.diff	NDUFS8
-0.498167	0.104601	-0.486149	-0.565768	ENSG00000255306	5652	2.5kb-10kb	non.diff	RP5-901A4.1
-0.82298	-0.587246	-0.839481	-0.078492	ENSG00000255236	8466	2.5kb-10kb	non.diff	CTD-2655K5.1
-1.39857	-0.466752	-0.999526	0.105447	ENSG00000110721	68586	above 60kb	PRR.UVvsUNT_up	CHKA
-1.47193	-0.695877	-1.24845	-0.514445	ENSG00000110066	58966	27-60kb	PRR.UVvsUNT_up	SUV420H1
-1.97666	-0.709768	-1.6158	-1.31652	ENSG00000171067	10667	10kb-27kb	PRR.UVvsUNT_up	C11orf24
0.75729	0.548903	0.391743	0.164531	ENSG00000259799	3843	2.5kb-10kb	non.diff	RP11-554A11.9
-0.433347	0.0315177	-0.199827	-0.0246514	ENSG00000172927	120890	above 60kb	non.diff	MYEOV
0.0836556	-0.395549	-0.372021	0.239209	ENSG00000255606	6379	2.5kb-10kb	non.diff	AP000439.2
-1.3197	-1.08593	-1.30643	-1.11432	ENSG00000110092	13388	10kb-27kb	non.diff	CCND1
-1.14401	-0.678691	-0.976349	-0.901693	ENSG00000149716	22341	10kb-27kb	non.diff	ORAOV1
-1.08546	-1.40237	-0.979402	-0.529519	ENSG00000168040	4228	2.5kb-10kb	non.diff	FADD
-0.753304	-0.559836	-0.847792	-1.27537	ENSG00000085733	38181	27-60kb	non.diff	CTTN
-1.40891	-1.26479	-1.40068	-1.69685	ENSG00000246889	26243	10kb-27kb	non.diff	AP000487.5
-0.512793	-0.370399	-0.910957	0.0222885	ENSG00000162105	649663	above 60kb	non.diff	SHANK2
-1.01682	-0.983483	-1.09684	-0.794795	ENSG00000158483	13727	10kb-27kb	non.diff	FAM86C1
-1.50319	-0.425952	-0.376788	-0.090067	ENSG00000137522	68897	above 60kb	PRR.UVvsUNT_up	RNF121
-1.12524	-0.513513	-0.739899	-0.138952	ENSG00000254469	63146	above 60kb	non.diff	RP11-849H4.2
-1.28529	-1.21469	-1.03323	-0.964502	ENSG00000149357	17493	10kb-27kb	non.diff	LAMTOR1
-1.56198	-0.63193	-1.3336	-0.43338	ENSG00000110200	6403	2.5kb-10kb	PRR.UVvsUNT_up	ANAPC15
-1.04981	-0.979507	-1.00243	-1.09258	ENSG00000255808	16171	10kb-27kb	non.diff	RP11-31L22.3
-0.961052	-0.625335	-0.87192	-1.07882	ENSG00000186642	98451	above 60kb	non.diff	PDE2A
-1.66402	-1.46942	-1.86574	-1.82085	ENSG00000168010	29367	27-60kb	non.diff	ATG16L2
-1.12816	-0.188338	-1.21421	-0.675701	ENSG00000137478	305517	above 60kb	PRR.UVvsUNT_up	FCHSD2
-1.6758	-0.999688	-1.47829	-1.16421	ENSG00000110237	60803	above 60kb	non.diff	ARHGEF17
-2.19329	-1.23771	-1.73671	-1.58073	ENSG00000054967	21211	10kb-27kb	non.diff	RELT
-1.17158	-0.480508	-0.679662	-0.46725	ENSG00000175581	77818	above 60kb	non.diff	MRPL48
-1.24979	-1.41961	-0.870629	-0.649621	ENSG00000175575	51047	27-60kb	non.diff	PAAF1
-1.35656	-0.920802	-0.923768	-0.79905	ENSG00000181924	4322	2.5kb-10kb	non.diff	COA4
-2.03429	-0.685416	-0.991453	-0.890019	ENSG00000175567	8641	2.5kb-10kb	PRR.UVvsUNT_up	UCP2
-1.25945	-1.10586	-0.485036	-0.0483103	ENSG00000214517	83605	above 60kb	non.diff	PPME1
-1.14919	-1.28433	-0.390147	0.00432954	ENSG00000168014	158493	above 60kb	non.diff	C2CD3
-0.494631	-0.262685	-0.499705	-0.500971	ENSG00000254631	88194	above 60kb	non.diff	RP11-702H23.4
-0.789938	-0.59765	-0.888247	-0.679475	ENSG00000165434	68156	above 60kb	non.diff	PGM2L1
-2.17865	-1.37332	-1.34731	-0.886548	ENSG00000254837	5168	2.5kb-10kb	non.diff	AP001372.2
-1.30843	-0.786794	-0.85275	-0.414932	ENSG00000077514	175267	above 60kb	non.diff	POLD3
-2.06361	-1.22907	-0.975508	-0.955355	ENSG00000166439	93546	above 60kb	non.diff	RNF169
-1.43413	-0.93011	-1.09183	-0.680914	ENSG00000118363	29785	27-60kb	non.diff	SPCS2
-1.62947	-1.57352	-1.31003	-0.542543	ENSG00000166435	141462	above 60kb	non.diff	XRRA1
-0.98727	-0.937094	-1.33696	-0.561098	ENSG00000162139	30760	27-60kb	non.diff	NEU3
-1.9196	-1.27523	-1.75605	-1.08891	ENSG00000149273	22795	10kb-27kb	non.diff	RPS3
-1.25632	-0.860932	-0.721294	-0.712117	ENSG00000149257	10728	10kb-27kb	non.diff	SERPINH1
-1.56598	-1.09427	-0.675592	-0.584417	ENSG00000255326	11470	10kb-27kb	non.diff	CTD-2530H12.4
-1.82628	-1.29221	-1.41687	-0.57132	ENSG00000158636	108103	above 60kb	PRR.UVvsUNT_up	C11orf30
-1.93579	-1.23274	-1.50945	-1.09201	ENSG00000255135	3319	2.5kb-10kb	non.diff	RP11-111M22.3
-0.712493	-0.292104	-0.270573	-0.388372	ENSG00000182704	15904	10kb-27kb	non.diff	TSKU
-1.48789	-1.56319	-1.21565	-1.30572	ENSG00000268635	3659	2.5kb-10kb	non.diff	DKFZP434E1119
-1.75346	-1.49162	-1.48368	-1.20229	ENSG00000149269	152929	above 60kb	non.diff	PAK1
-0.901689	-0.488737	-0.892512	-0.217395	ENSG00000074201	122870	above 60kb	non.diff	CLNS1A
-1.43488	-1.75533	-1.01556	-0.597268	ENSG00000087884	97324	above 60kb	non.diff	AAMDC
-1.21121	-0.956748	-0.984691	-0.598796	ENSG00000048649	161023	above 60kb	non.diff	RSF1
-0.85297	-0.3093	-0.405829	-0.0579378	ENSG00000149262	115959	above 60kb	non.diff	INTS4
-1.41904	-0.37069	-0.954594	0.0943441	ENSG00000259112	62895	above 60kb	PRR.UVvsUNT_up	NDUFC2-KCTD14
-1.40851	-0.429507	-0.911617	0.0980023	ENSG00000151366	11916	10kb-27kb	PRR.UVvsUNT_up	NDUFC2
-1.99736	-1.73583	-1.60188	-0.741683	ENSG00000246174	35553	27-60kb	non.diff	KCTD21-AS1
-1.83491	-1.46447	-1.06419	-0.741512	ENSG00000159063	38725	27-60kb	non.diff	ALG8
-2.05568	-1.02481	-1.19687	-0.626693	ENSG00000246067	34654	27-60kb	PRR.UVvsUNT_up	RAB30-AS1
-2.14904	-1.43028	-1.70209	-1.06002	ENSG00000137502	98791	above 60kb	PRR.UVvsUNT_up	RAB30
-2.26155	-0.866105	-0.855608	-1.20933	ENSG00000165494	30464	27-60kb	non.diff	PCF11
-1.28566	-1.49999	-0.840525	-0.375663	ENSG00000137494	66956	above 60kb	non.diff	ANKRD42
-2.21746	-1.91367	-1.79393	-1.15653	ENSG00000255234	137389	above 60kb	non.diff	RP11-727A23.10
-1.86067	-1.48667	-1.5563	-0.483261	ENSG00000137500	27312	27-60kb	PRR.UVvsUNT_up	CCDC90B
-1.26756	-0.364753	-0.945965	0.0626747	ENSG00000171204	7952	2.5kb-10kb	PRR.UVvsUNT_up	TMEM126B
-0.859439	-0.455737	-0.652955	-0.387593	ENSG00000171202	8581	2.5kb-10kb	non.diff	TMEM126A
-2.02982	-1.24767	-1.58196	-0.573507	ENSG00000137504	23200	10kb-27kb	PRR.UVvsUNT_up	CREBZF
-1.66022	-0.933389	-0.925104	0.071359	ENSG00000137501	116918	above 60kb	PRR.UVvsUNT_up	SYTL2
-1.58033	-0.660262	-1.64466	-0.791635	ENSG00000073921	112198	above 60kb	PRR.UVvsUNT_up	PICALM
-1.73765	0.0256906	-1.31605	-0.883969	ENSG00000074266	34270	27-60kb	PRR.UVvsUNT_up	EED
-0.59115	-0.343885	-0.626746	-0.659616	ENSG00000166575	285915	above 60kb	non.diff	TMEM135
-1.77364	-1.37722	-0.694199	-0.557731	ENSG00000109861	44196	27-60kb	non.diff	CTSC
-1.16856	-0.958872	-0.744298	0.00317167	ENSG00000086991	265256	above 60kb	non.diff	NOX4
-1.8819	-0.841468	-1.20788	-1.16878	ENSG00000180773	53790	27-60kb	non.diff	SLC36A4
-0.807981	-0.300853	-0.878915	-0.533526	ENSG00000166002	65037	above 60kb	non.diff	SMCO4
-1.9228	-1.64012	-1.49081	-0.78486	ENSG00000166012	54444	27-60kb	non.diff	TAF1D
-2.38571	-2.03355	-1.93902	-1.53115	ENSG00000182919	23159	10kb-27kb	non.diff	C11orf54
-1.20844	-1.24778	-1.10888	-0.569009	ENSG00000042429	30469	27-60kb	non.diff	MED17
-1.8776	-0.904519	-1.72348	-1.64295	ENSG00000110218	53045	27-60kb	non.diff	PANX1
-1.89468	-1.17349	-1.05856	-0.0918394	ENSG00000134627	77582	above 60kb	PRR.UVvsUNT_up	PIWIL4
-1.86329	-1.17349	-1.05856	-0.111775	ENSG00000196371	6047	2.5kb-10kb	PRR.UVvsUNT_up	FUT4
-1.3231	-1.53235	-0.433087	0.00942377	ENSG00000186280	25838	10kb-27kb	non.diff	KDM4D
-1.3385	-0.263263	-0.506951	0.0612515	ENSG00000150316	10990	10kb-27kb	PRR.UVvsUNT_up	CWC15
-2.00216	-1.3124	-1.91506	-0.808515	ENSG00000166037	42729	27-60kb	PRR.UVvsUNT_up	CEP57
-2.0065	-1.12567	-1.68809	-0.590038	ENSG00000077458	21468	10kb-27kb	PRR.UVvsUNT_up	FAM76B
-2.34984	-1.2623	-1.43256	-1.02696	ENSG00000087053	92434	above 60kb	PRR.UVvsUNT_up	MTMR2
-0.822389	-0.121847	-0.52014	-0.0436017	ENSG00000137693	122963	above 60kb	non.diff	YAP1
-1.35823	-0.735256	-1.46397	-0.489968	ENSG00000110330	31460	27-60kb	PRR.UVvsUNT_up	BIRC2
-0.9804	-0.344478	-0.646687	-0.608182	ENSG00000255337	9090	2.5kb-10kb	non.diff	RP11-315O6.1
-1.24272	-0.706258	-0.546502	-0.453799	ENSG00000152558	74053	above 60kb	non.diff	TMEM123
-1.75859	-0.892822	-1.22654	-0.783171	ENSG00000137692	30140	27-60kb	non.diff	DCUN1D5
-0.921027	-0.232786	-0.557353	-0.261365	ENSG00000149313	23210	10kb-27kb	non.diff	AASDHPPT
-1.33428	-0.84332	-0.816073	-0.703797	ENSG00000182359	26668	10kb-27kb	non.diff	KBTBD3
-1.58291	-0.539403	-1.08793	-0.213706	ENSG00000110660	137303	above 60kb	PRR.UVvsUNT_up	SLC35F2
-1.96218	-1.0369	-1.30825	-0.348375	ENSG00000166266	99045	above 60kb	PRR.UVvsUNT_up	CUL5
-1.13612	-0.722549	-0.872555	-0.361893	ENSG00000075239	26261	10kb-27kb	non.diff	ACAT1
-1.09387	-0.658885	-0.957724	-0.101296	ENSG00000255467	16611	10kb-27kb	non.diff	RP11-144G7.2
-2.18058	-1.85314	-1.7435	-0.899291	ENSG00000166323	159013	above 60kb	non.diff	C11orf65
-2.15244	-1.41812	-1.29177	-0.664917	ENSG00000178202	26328	10kb-27kb	PRR.UVvsUNT_up	KDELC2
-1.56845	-0.715636	-0.998847	-0.470655	ENSG00000110723	88308	above 60kb	PRR.UVvsUNT_up	EXPH5
-1.71831	-1.13227	-1.2846	-0.785543	ENSG00000204381	21260	10kb-27kb	non.diff	LAYN
-1.58914	-0.333411	-1.34421	-0.442675	ENSG00000170145	128463	above 60kb	PRR.UVvsUNT_up	SIK2
-1.54334	-1.06477	-0.63	0.146869	ENSG00000137720	7041	2.5kb-10kb	non.diff	C11orf1
-1.65351	-0.98054	-0.793695	0.0515965	ENSG00000258529	93140	above 60kb	PRR.UVvsUNT_up	ALG9
-1.63745	-1.03209	-0.793695	-0.0106166	ENSG00000255561	7188	2.5kb-10kb	PRR.UVvsUNT_up	FDXACB1
-1.81205	-0.830946	-1.54882	-0.775824	ENSG00000150782	20867	10kb-27kb	PRR.UVvsUNT_up	IL18
-1.66091	-0.200394	-0.726507	-0.167373	ENSG00000150787	43591	27-60kb	PRR.UVvsUNT_up	PTS
-1.30234	-0.992633	-0.600755	-1.02537	ENSG00000247416	4181	2.5kb-10kb	non.diff	RP11-629G13.1
-0.687655	-0.799271	-0.377499	-0.459436	ENSG00000149292	69016	above 60kb	non.diff	TTC12
-0.934652	-0.799893	-0.609442	-0.34401	ENSG00000255129	36001	27-60kb	non.diff	RP11-839D17.3
-0.532983	-0.324986	-0.783029	-0.398105	ENSG00000166741	55499	27-60kb	non.diff	NNMT
-2.70159	-1.76242	-1.77267	-1.31595	ENSG00000076053	14174	10kb-27kb	PRR.UVvsUNT_up	RBM7
-2.57555	-1.76673	-1.25117	-0.958869	ENSG00000255663	43251	27-60kb	non.diff	RP11-212D19.4
-2.56171	-1.98563	-1.11113	-1.08184	ENSG00000180425	8975	2.5kb-10kb	non.diff	C11orf71
-1.67456	-1.17525	-1.38451	-1.56463	ENSG00000182985	335738	above 60kb	non.diff	CADM1
-0.909702	-0.31148	-0.902203	0.0459289	ENSG00000137656	24819	10kb-27kb	PRR.UVvsUNT_up	BUD13
-0.920973	-0.647447	-0.382902	-0.563584	ENSG00000109917	10331	10kb-27kb	non.diff	ZNF259
-0.782768	-0.901057	-0.521624	-0.722892	ENSG00000224077	9184	2.5kb-10kb	non.diff	AP000936.4
-1.13589	-1.07553	-0.677069	-0.88577	ENSG00000160584	255036	above 60kb	non.diff	SIK3
-0.732014	-0.600681	-0.613256	-0.396411	ENSG00000149577	18712	10kb-27kb	non.diff	SIDT2
-0.546673	-0.493592	-0.306916	-0.302119	ENSG00000149591	5462	2.5kb-10kb	non.diff	TAGLN
-1.71705	-1.17311	-1.48779	-1.39686	ENSG00000019144	51587	27-60kb	non.diff	PHLDB1
-1.79581	-1.28886	-1.36341	-0.610382	ENSG00000110367	41825	27-60kb	non.diff	DDX6
-1.18351	-0.852061	-0.901041	-1.34267	ENSG00000186174	31734	27-60kb	non.diff	BCL9L
-1.05352	-1.33692	-1.03475	-0.996728	ENSG00000196655	7023	2.5kb-10kb	non.diff	TRAPPC4
-1.2342	-0.908555	-0.794031	-0.960391	ENSG00000149428	13014	10kb-27kb	non.diff	HYOU1
-1.02225	-0.20612	-0.849951	0.154634	ENSG00000256269	8684	2.5kb-10kb	PRR.UVvsUNT_up	HMBS
-1.87102	-1.32154	-1.56923	-1.48711	ENSG00000160703	17449	10kb-27kb	non.diff	NLRX1
-0.586604	-0.368151	-0.273776	-0.606148	ENSG00000076706	12991	10kb-27kb	non.diff	MCAM
-1.64974	-1.04673	-0.802852	-0.178348	ENSG00000254854	10041	10kb-27kb	non.diff	CTD-2523D13.2
-0.992772	-0.676505	-1.02827	-0.253366	ENSG00000110400	105675	above 60kb	non.diff	PVRL1
-1.04627	-0.941823	-0.860517	-0.338678	ENSG00000109929	16242	10kb-27kb	non.diff	SC5D
-0.239036	-0.340148	-0.630625	-0.146604	ENSG00000255090	267450	above 60kb	non.diff	RP11-820L6.1
-1.16209	-0.164317	-0.942636	-0.918125	ENSG00000154127	158799	above 60kb	non.diff	UBASH3B
-1.82812	-1.50294	-1.84325	-1.17181	ENSG00000109971	5742	2.5kb-10kb	non.diff	HSPA8
-1.1446	-0.635141	-0.881862	-0.0519598	ENSG00000166261	17499	10kb-27kb	PRR.UVvsUNT_up	ZNF202
-1.09634	-0.871003	-0.691012	-0.248488	ENSG00000064199	23721	10kb-27kb	non.diff	SPA17
-1.13594	-0.901958	-0.63702	-0.274022	ENSG00000110013	62595	above 60kb	non.diff	SIAE
-1.70953	-1.17818	-1.62002	-1.0065	ENSG00000245498	34038	27-60kb	non.diff	RP11-677M14.7
-1.84461	-0.715337	-1.22475	-0.87079	ENSG00000120458	34176	27-60kb	PRR.UVvsUNT_up	MSANTD2
-1.40838	-0.980551	-0.683509	-0.360823	ENSG00000154134	16085	10kb-27kb	non.diff	ROBO3
-0.653113	-0.535819	-0.307927	-0.0378216	ENSG00000134910	33504	27-60kb	non.diff	STT3A
-1.13886	-1.16898	-0.849306	0.0438288	ENSG00000254671	22294	10kb-27kb	non.diff	STT3A-AS1
-1.79116	-0.66314	-1.26428	-0.0882946	ENSG00000149554	51115	27-60kb	PRR.UVvsUNT_up	CHEK1
-1.33923	-0.709546	-0.619964	-0.512541	ENSG00000198331	17035	10kb-27kb	non.diff	HYLS1
-1.32393	-1.08086	-1.16377	-0.532778	ENSG00000197798	51573	27-60kb	non.diff	FAM118B
-1.29457	-0.738836	-1.0767	-0.376204	ENSG00000165526	9595	2.5kb-10kb	non.diff	RPUSD4
-0.990023	-0.533165	-1.05312	-0.443057	ENSG00000110074	9077	2.5kb-10kb	non.diff	FOXRED1
-1.06488	0.0388443	-0.724448	0.335908	ENSG00000182934	6226	2.5kb-10kb	PRR.UVvsUNT_up	SRPR
-1.97287	-1.19574	-0.984734	-0.434197	ENSG00000110063	41998	27-60kb	non.diff	DCPS
-1.70784	-1.074	-1.14736	-0.583583	ENSG00000255062	10021	10kb-27kb	non.diff	RP11-712L6.5
-1.58031	-1.50065	-1.96875	-1.37688	ENSG00000255317	3007	2.5kb-10kb	non.diff	RP11-688I9.2
-1.55394	-0.975798	-1.20676	-0.940207	ENSG00000134954	128798	above 60kb	non.diff	ETS1
-0.933479	-0.513311	-0.432331	-0.11203	ENSG00000174370	6471	2.5kb-10kb	non.diff	C11orf45
-1.38285	-1.23161	-1.27914	-1.20835	ENSG00000170325	103130	above 60kb	non.diff	PRDM10
-2.00188	-1.51818	-0.973885	-0.62834	ENSG00000084234	74968	above 60kb	non.diff	APLP2
-1.25571	-0.416536	-0.770928	-1.01127	ENSG00000120451	41074	27-60kb	non.diff	SNX19
-1.59772	-0.619499	-0.749954	-0.403545	ENSG00000177406	32816	27-60kb	non.diff	RP11-218M22.1
-1.19326	-0.716918	-1.07661	-0.22924	ENSG00000171840	99484	above 60kb	non.diff	NINJ2
-2.11239	-0.500546	-1.6428	-0.745765	ENSG00000060237	158860	above 60kb	PRR.UVvsUNT_up	WNK1
-2.07515	-1.90466	-1.38743	-1.09326	ENSG00000002016	77977	above 60kb	non.diff	RAD52
-1.61764	-0.873486	-1.25702	-0.0893466	ENSG00000082805	505425	above 60kb	PRR.UVvsUNT_up	ERC1
-1.99403	-1.53471	-1.33013	-0.717334	ENSG00000250132	17058	10kb-27kb	non.diff	RP11-359B12.2
-1.88611	-0.390872	-1.13415	-0.39077	ENSG00000006831	100105	above 60kb	PRR.UVvsUNT_up	ADIPOR2
0.0124343	-0.148597	-0.423247	-0.146713	ENSG00000151062	126880	above 60kb	non.diff	CACNA2D4
-1.56501	-0.967923	-0.570231	-0.115728	ENSG00000203593	6727	2.5kb-10kb	non.diff	RP5-1096D14.6
-1.54668	-1.14738	-0.846375	-0.4015	ENSG00000151065	58482	27-60kb	non.diff	DCP1B
-1.54259	-0.439709	-1.55122	0.00235184	ENSG00000111203	47170	27-60kb	PRR.UVvsUNT_up	ITFG2
-1.31462	-0.840642	-0.708637	-0.454857	ENSG00000258325	16026	10kb-27kb	non.diff	RP4-816N1.6
-2.07034	-0.673845	-0.286168	-0.623477	ENSG00000171792	13203	10kb-27kb	non.diff	RHNO1
-2.07034	-0.661677	-0.306874	-0.623477	ENSG00000078246	63918	above 60kb	non.diff	TULP3
-2.2025	-1.0877	-0.721804	-0.754987	ENSG00000111206	19360	10kb-27kb	non.diff	FOXM1
-1.44453	-0.443682	-0.839302	-0.487988	ENSG00000197905	81344	above 60kb	PRR.UVvsUNT_up	TEAD4
-1.93346	-0.767412	-1.09098	-0.830248	ENSG00000130038	158187	above 60kb	PRR.UVvsUNT_up	EFCAB4B
-1.50937	-0.993334	-0.813918	-0.861445	ENSG00000118971	31579	27-60kb	non.diff	CCND2
0.326262	-0.74082	0.389425	0.134441	ENSG00000255920	22331	10kb-27kb	non.diff	RP11-264F23.4
-1.6406	-1.15286	-1.24882	-0.296273	ENSG00000078237	31968	27-60kb	PRR.UVvsUNT_up	C12orf5
-1.24313	-0.748482	-0.403042	-0.308408	ENSG00000139180	40194	27-60kb	non.diff	NDUFA9
-1.1295	-1.119	-0.398028	-0.915085	ENSG00000111254	33540	27-60kb	non.diff	AKAP3
-1.07336	-0.729327	-0.854139	-0.193018	ENSG00000067182	13358	10kb-27kb	non.diff	TNFRSF1A
-1.89242	-1.20352	-1.86118	-1.78855	ENSG00000139190	8751	2.5kb-10kb	non.diff	VAMP1
-2.38435	-0.909944	-1.42589	-0.994595	ENSG00000010292	38600	27-60kb	PRR.UVvsUNT_up	NCAPD2
-1.59087	-1.74011	-1.68593	-1.7804	ENSG00000111640	4445	2.5kb-10kb	non.diff	GAPDH
-2.44648	-0.296938	-1.56166	0.494724	ENSG00000111641	11829	10kb-27kb	PRR.UVvsUNT_up	NOP2
-2.14571	-1.00189	-1.56123	-1.77401	ENSG00000111642	37394	27-60kb	non.diff	CHD4
-1.81654	-0.874185	-1.13927	-0.231881	ENSG00000126746	23096	10kb-27kb	PRR.UVvsUNT_up	ZNF384
-1.03959	-0.704196	-1.04333	-0.585017	ENSG00000111652	8135	2.5kb-10kb	non.diff	COPS7A
-1.77935	-0.682617	-1.53206	-0.925074	ENSG00000089693	19472	10kb-27kb	PRR.UVvsUNT_up	MLF2
-1.3153	-0.630057	-1.3548	-1.16952	ENSG00000159335	5435	2.5kb-10kb	non.diff	PTMS
-1.97447	-1.58222	-1.75452	-1.84283	ENSG00000111669	3830	2.5kb-10kb	non.diff	TPI1
-1.60955	-1.51975	-1.31225	-0.72364	ENSG00000126749	33113	27-60kb	non.diff	EMG1
-1.88148	-0.553528	-1.42516	-0.567471	ENSG00000215021	5499	2.5kb-10kb	PRR.UVvsUNT_up	PHB2
-0.928542	-0.364409	-0.63471	-0.234603	ENSG00000111684	40467	27-60kb	non.diff	LPCAT3
-1.83577	-1.1214	-1.18368	0.208061	ENSG00000205885	14450	10kb-27kb	PRR.UVvsUNT_up	C1RL-AS1
-1.68162	-0.942868	-1.1682	-0.0184158	ENSG00000139178	19687	10kb-27kb	PRR.UVvsUNT_up	C1RL
-1.67476	-1.9064	-1.43917	-2.24425	ENSG00000059804	17046	10kb-27kb	non.diff	SLC2A3
-1.4847	-0.600657	-0.84908	-0.235768	ENSG00000089818	15561	10kb-27kb	PRR.UVvsUNT_up	NECAP1
-1.52245	-0.48688	-1.38722	-0.470612	ENSG00000166532	101496	above 60kb	PRR.UVvsUNT_up	RIMKLB
-0.717259	-0.633794	-0.738319	-0.369399	ENSG00000139187	60717	above 60kb	non.diff	KLRG1
-1.16967	-1.05093	-0.897936	-0.732532	ENSG00000003056	9593	2.5kb-10kb	non.diff	M6PR
-1.36963	-1.01814	-0.400313	-0.277103	ENSG00000214851	9485	2.5kb-10kb	non.diff	LINC00612
-1.45856	-0.505684	-0.64155	-0.502109	ENSG00000256594	23821	10kb-27kb	non.diff	RP11-705C15.2
-1.59088	-1.89841	-1.66578	-1.7898	ENSG00000139112	10671	10kb-27kb	non.diff	GABARAPL1
-1.11562	-1.59308	-0.79197	-1.06848	ENSG00000111196	7611	2.5kb-10kb	non.diff	MAGOHB
-1.3781	-1.20532	-0.634883	-0.572792	ENSG00000060138	24229	10kb-27kb	non.diff	YBX3
-2.12713	-1.15712	-1.40148	-0.881833	ENSG00000111215	346654	above 60kb	PRR.UVvsUNT_up	PRR4
-2.08882	-1.00601	-1.36266	-0.766803	ENSG00000212127	234168	above 60kb	PRR.UVvsUNT_up	TAS2R14
-2.10137	-1.16151	-1.3806	-0.995328	ENSG00000256712	5264	2.5kb-10kb	non.diff	RP11-785H5.2
-0.84559	-0.592063	-0.656535	-0.707788	ENSG00000139083	245549	above 60kb	non.diff	ETV6
-2.10605	-0.721612	-1.6547	-0.783313	ENSG00000070018	150988	above 60kb	PRR.UVvsUNT_up	LRP6
-1.8498	-1.23267	-0.811637	-0.459769	ENSG00000165714	109828	above 60kb	non.diff	LOH12CR1
-0.923164	-1.13641	-1.07809	-0.593505	ENSG00000111266	86489	above 60kb	non.diff	DUSP16
-2.22992	-0.981765	-0.714396	-0.305614	ENSG00000111269	33282	27-60kb	PRR.UVvsUNT_up	CREBL2
-0.875457	-0.990534	-0.753769	-0.397292	ENSG00000178878	104059	above 60kb	non.diff	APOLD1
-1.69466	-1.58612	-1.32458	-1.53866	ENSG00000013588	27156	27-60kb	non.diff	GPRC5A
-1.3716	-0.67181	-1.06558	-0.496955	ENSG00000255621	40229	27-60kb	non.diff	RP11-377D9.3
-1.48467	-0.835645	-0.805953	-0.790978	ENSG00000013583	25410	10kb-27kb	non.diff	HEBP1
-1.14067	-0.839517	-1.17012	-1.02154	ENSG00000134531	20059	10kb-27kb	non.diff	EMP1
-1.60249	-1.30972	-1.24017	-0.754408	ENSG00000197837	3133	2.5kb-10kb	non.diff	HIST4H4
-1.07589	-0.842082	-0.4728	-0.349581	ENSG00000182993	103015	above 60kb	non.diff	C12orf60
-1.49559	-0.515571	-0.771417	0.0938408	ENSG00000084463	17065	10kb-27kb	PRR.UVvsUNT_up	WBP11
-1.952	-1.24671	-1.57141	-0.838967	ENSG00000151491	262172	above 60kb	PRR.UVvsUNT_up	EPS8
-1.74023	-1.25857	-1.17614	-0.749154	ENSG00000023734	21088	10kb-27kb	non.diff	STRAP
-1.72137	-0.814796	-0.64607	-0.820438	ENSG00000023697	126115	above 60kb	non.diff	DERA
-1.09795	-0.994625	-0.703862	-0.840199	ENSG00000139154	316757	above 60kb	non.diff	AEBP2
-1.42688	-1.16717	-0.786337	-0.64473	ENSG00000121350	32752	27-60kb	non.diff	PYROXD1
-1.7332	-1.11663	-0.807649	-0.016555	ENSG00000111711	16628	10kb-27kb	PRR.UVvsUNT_up	GOLT1B
-1.67248	-0.882087	-0.971375	-0.586364	ENSG00000004700	32759	27-60kb	non.diff	RECQL
-1.50641	-0.590674	-1.3091	-1.03916	ENSG00000111716	122516	above 60kb	non.diff	LDHB
-1.20167	-0.632517	-0.908975	-0.224787	ENSG00000111726	19501	10kb-27kb	non.diff	CMAS
-1.82233	-0.76619	-1.29755	-1.23066	ENSG00000111731	95964	above 60kb	non.diff	C2CD5
-2.39809	-0.978939	-1.56958	-0.681774	ENSG00000139163	65591	above 60kb	PRR.UVvsUNT_up	ETNK1
-1.91326	-1.67098	-1.63209	-1.11384	ENSG00000257023	15788	10kb-27kb	non.diff	RP11-268P4.4
-1.40034	-1.69251	-0.678633	-1.13623	ENSG00000255921	10996	10kb-27kb	non.diff	RP11-662I13.2
-1.1702	-1.02617	-0.287637	-0.485569	ENSG00000060982	138099	above 60kb	non.diff	BCAT1
-1.22497	-0.615214	-0.759892	-0.497231	ENSG00000205707	14430	10kb-27kb	non.diff	LYRM5
-1.5172	-0.968434	-0.53097	-0.27474	ENSG00000118307	86743	above 60kb	non.diff	CASC1
-0.56852	-0.829743	-0.863369	-0.681871	ENSG00000123094	120864	above 60kb	non.diff	RASSF8
-0.999701	-0.536183	-0.959926	-0.877561	ENSG00000246695	20437	10kb-27kb	non.diff	RASSF8-AS1
-1.25677	-0.773838	-0.772162	-0.296339	ENSG00000123096	177300	above 60kb	non.diff	SSPN
-0.135416	-0.650194	-0.527863	-1.18728	ENSG00000123095	5102	2.5kb-10kb	non.diff	BHLHE41
-2.10033	-1.16714	-1.49577	-0.888175	ENSG00000111790	28268	27-60kb	PRR.UVvsUNT_up	FGFR1OP2
-1.94357	-1.27263	-1.56451	-0.89103	ENSG00000064102	33146	27-60kb	PRR.UVvsUNT_up	ASUN
-0.652034	-0.0836056	-0.303391	0.425674	ENSG00000152944	43798	27-60kb	non.diff	MED21
-1.45267	-1.40436	-1.01444	-0.927141	ENSG00000211455	81992	above 60kb	non.diff	STK38L
-1.74675	-0.736682	-1.14665	-0.266176	ENSG00000029153	90455	above 60kb	PRR.UVvsUNT_up	ARNTL2
-1.97687	-1.24006	-1.24182	-0.794919	ENSG00000110841	172134	above 60kb	non.diff	PPFIBP1
-1.48297	-0.608945	-0.916809	-0.0739095	ENSG00000061794	45523	27-60kb	PRR.UVvsUNT_up	MRPS35
-2.02519	-0.978375	-1.22896	-0.604688	ENSG00000256377	14383	10kb-27kb	PRR.UVvsUNT_up	RP11-1060J15.4
-1.54661	-0.544549	-0.344681	0.139756	ENSG00000087448	23021	10kb-27kb	PRR.UVvsUNT_up	KLHL42
-0.765091	-0.338154	-0.131352	-0.56792	ENSG00000087494	14622	10kb-27kb	non.diff	PTHLH
-1.7159	-1.18491	-1.43793	-0.683878	ENSG00000123106	446702	above 60kb	non.diff	CCDC91
-1.4167	-1.00573	-0.972362	-0.225096	ENSG00000247934	27069	27-60kb	non.diff	RP11-967K21.1
-1.79929	-1.2793	-0.970589	-1.03828	ENSG00000246331	25666	10kb-27kb	non.diff	RP11-77I22.2
-1.75658	-1.05953	-1.06129	-0.72365	ENSG00000110888	45400	27-60kb	non.diff	CAPRIN2
-2.28988	-1.9176	-2.20139	-2.00669	ENSG00000235884	7669	2.5kb-10kb	non.diff	LINC00941
-0.826388	-0.645854	-0.626969	-0.634341	ENSG00000139146	46475	27-60kb	non.diff	FAM60A
-1.32858	-1.66664	-1.38017	-1.3531	ENSG00000255867	25744	10kb-27kb	non.diff	DENND5B-AS1
-1.10672	-0.993193	-0.924487	-0.510188	ENSG00000170456	208875	above 60kb	non.diff	DENND5B
-1.76868	-2.12467	-0.738415	-0.651276	ENSG00000151743	58038	27-60kb	non.diff	AMN1
-2.16348	-1.85146	-1.46786	-0.868429	ENSG00000151746	276799	above 60kb	non.diff	BICD1
-1.97916	-2.5134	-1.69863	-1.70826	ENSG00000257530	3412	2.5kb-10kb	non.diff	RP11-843B15.2
-1.38697	-0.985476	-1.47079	-0.637311	ENSG00000087470	66353	above 60kb	non.diff	DNM1L
-1.847	-0.823637	-1.16006	-0.499402	ENSG00000139131	28413	27-60kb	PRR.UVvsUNT_up	YARS2
-2.09989	-0.743262	-1.08011	-0.594738	ENSG00000139117	260609	above 60kb	PRR.UVvsUNT_up	CPNE8
-2.51177	-1.51426	-1.50609	-0.491185	ENSG00000139116	150163	above 60kb	PRR.UVvsUNT_up	KIF21A
-1.54531	-1.14405	-0.447354	-0.862261	ENSG00000188906	172542	above 60kb	non.diff	LRRK2
-1.63126	-0.758667	-0.891437	-0.253227	ENSG00000151233	63035	above 60kb	PRR.UVvsUNT_up	GXYLT1
-1.51175	-0.892852	-0.715668	-0.48586	ENSG00000134283	221269	above 60kb	non.diff	PPHLN1
-1.0481	-0.859055	-0.862517	-0.399176	ENSG00000139168	14041	10kb-27kb	non.diff	ZCRB1
-1.78944	-0.265388	-0.806846	0.0786823	ENSG00000151239	12653	10kb-27kb	PRR.UVvsUNT_up	TWF1
-1.95881	-0.568484	-1.10773	-0.413695	ENSG00000177119	224418	above 60kb	PRR.UVvsUNT_up	ANO6
-2.30972	-1.4567	-0.933245	-0.901282	ENSG00000134297	42978	27-60kb	non.diff	PLEKHA8P1
-1.35286	-0.593264	-0.759584	-0.294907	ENSG00000189079	178376	above 60kb	non.diff	ARID2
-1.82761	-0.49314	-1.09149	0.0216975	ENSG00000139218	72990	above 60kb	PRR.UVvsUNT_up	SCAF11
-1.71246	-1.27807	-1.68868	-1.33052	ENSG00000134294	14679	10kb-27kb	non.diff	SLC38A2
-1.49737	-1.25108	-1.25871	-1.38141	ENSG00000257261	72590	above 60kb	non.diff	RP11-96H19.1
-1.10825	-0.398273	-0.34889	-0.144411	ENSG00000179715	157058	above 60kb	non.diff	PCED1B
-0.810653	-0.811917	-0.77596	-0.932771	ENSG00000139211	4245	2.5kb-10kb	non.diff	AMIGO2
-0.479346	-0.156257	-0.0728568	-1.01366	ENSG00000257925	41288	27-60kb	non.diff	RP11-493L12.3
-1.10032	-0.665015	-1.15821	-0.74417	ENSG00000257433	36210	27-60kb	non.diff	RP1-197B17.3
-0.842224	-0.967418	-0.780196	-1.28445	ENSG00000005175	42775	27-60kb	non.diff	RPAP3
-1.64904	-1.25603	-1.34829	-1.27411	ENSG00000061273	50411	27-60kb	non.diff	HDAC7
-1.39706	-1.00035	-1.1398	-0.804316	ENSG00000152556	41266	27-60kb	non.diff	PFKM
-1.33134	-0.722511	-1.06254	-0.511217	ENSG00000079387	63411	above 60kb	non.diff	SENP1
-1.51049	-1.22267	-1.00037	-0.994038	ENSG00000269514	3645	2.5kb-10kb	non.diff	DKFZP779L1853
-1.63809	-0.930423	-1.36121	-0.549077	ENSG00000139620	28838	27-60kb	PRR.UVvsUNT_up	KANSL2
-0.922834	-0.407229	-0.960932	-0.0285294	ENSG00000167535	15148	10kb-27kb	PRR.UVvsUNT_up	CACNB3
-1.59736	-1.55319	-0.821814	-0.611492	ENSG00000172602	8754	2.5kb-10kb	non.diff	RND1
-1.35091	-0.898442	-1.01948	-0.789649	ENSG00000272822	53863	27-60kb	non.diff	RP11-302B13.5
-1.35091	-0.92021	-0.992923	-0.789649	ENSG00000134287	21829	10kb-27kb	non.diff	ARF3
-2.35208	-1.58894	-1.48229	-1.40077	ENSG00000181929	16924	10kb-27kb	non.diff	PRKAG1
-3.26296	-2.81679	-2.81145	-2.50752	ENSG00000258017	20088	10kb-27kb	non.diff	RP11-386G11.10
-2.36316	-1.77478	-2.24344	-1.53046	ENSG00000123416	3616	2.5kb-10kb	non.diff	TUBA1B
-3.01235	-2.11819	-2.23436	-1.64497	ENSG00000167553	84596	above 60kb	PRR.UVvsUNT_up	TUBA1C
-2.00579	-1.45534	-1.35725	-1.17609	ENSG00000167552	4529	2.5kb-10kb	non.diff	TUBA1A
-2.88097	-2.61598	-2.17582	-2.37887	ENSG00000258101	31188	27-60kb	non.diff	RP11-977B10.2
-0.0884191	0.372522	-0.492944	-0.121686	ENSG00000258232	8151	2.5kb-10kb	non.diff	RP11-161H23.5
-0.653323	-0.76992	-0.270624	-1.3069	ENSG00000186897	4772	2.5kb-10kb	non.diff	C1QL4
-2.19067	-1.77417	-1.17106	-0.607529	ENSG00000123352	160839	above 60kb	non.diff	SPATS2
-1.97547	-0.877691	-1.29431	-0.31054	ENSG00000110844	76449	above 60kb	PRR.UVvsUNT_up	PRPF40B
-1.65222	-0.662375	-1.30288	-0.351476	ENSG00000187778	11610	10kb-27kb	PRR.UVvsUNT_up	MCRS1
-0.383835	-0.259532	-0.147601	0.243339	ENSG00000161791	70225	above 60kb	non.diff	FMNL3
-2.326	-1.05499	-1.76363	-1.04137	ENSG00000139644	57210	27-60kb	PRR.UVvsUNT_up	TMBIM6
-0.697524	-0.454718	-0.781292	-0.602443	ENSG00000258057	12602	10kb-27kb	non.diff	BCDIN3D-AS1
-0.624325	-0.522716	-0.440946	-0.826758	ENSG00000167566	37605	27-60kb	non.diff	NCKAP5L
-1.21815	-0.337881	-0.56825	-0.554921	ENSG00000066117	15741	10kb-27kb	non.diff	SMARCD1
-0.737265	-0.497907	-0.765108	0.109591	ENSG00000178449	8479	2.5kb-10kb	non.diff	COX14
-0.737265	-0.497907	-0.765108	0.109591	ENSG00000272368	53224	27-60kb	non.diff	RP4-605O3.4
-0.78144	-0.834368	-1.15153	-1.43622	ENSG00000139624	37714	27-60kb	non.diff	CERS5
-1.46089	-0.602243	-1.07378	-0.324139	ENSG00000161813	87622	above 60kb	PRR.UVvsUNT_up	LARP4
-1.49551	-0.828677	-0.89463	-1.03309	ENSG00000123268	57413	27-60kb	non.diff	ATF1
-2.74185	-3.04569	-2.45666	-2.78395	ENSG00000110925	22458	10kb-27kb	non.diff	CSRNP2
-1.47479	-1.07219	-1.0354	-0.71057	ENSG00000183283	33071	27-60kb	non.diff	DAZAP2
-1.49033	-1.08438	-0.567172	-1.34922	ENSG00000161835	8950	2.5kb-10kb	non.diff	GRASP
-1.40891	-1.47461	-2.0964	-1.61193	ENSG00000123358	36676	27-60kb	non.diff	NR4A1
-0.904969	-0.864663	-1.27003	-0.703507	ENSG00000167767	23005	10kb-27kb	non.diff	KRT80
-1.30643	-1.37462	-1.159	-1.08764	ENSG00000170421	52762	27-60kb	non.diff	KRT8
-1.39439	-0.73404	-0.889609	-0.835564	ENSG00000111057	4031	2.5kb-10kb	non.diff	KRT18
-1.19949	-0.892916	-1.04351	0.1558	ENSG00000063046	36052	27-60kb	PRR.UVvsUNT_up	EIF4B
-1.35025	-1.11439	-1.21345	-0.849992	ENSG00000111077	17404	10kb-27kb	non.diff	TENC1
-1.18207	-1.0404	-0.949348	-1.12493	ENSG00000257337	39843	27-60kb	non.diff	RP11-983P16.4
-1.51893	-1.27285	-0.969145	-0.322351	ENSG00000167778	14817	10kb-27kb	non.diff	SPRYD3
-1.73824	-0.815191	-0.66996	-0.4873	ENSG00000139651	10113	10kb-27kb	non.diff	ZNF740
-1.65978	-1.19482	-1.14766	-0.693308	ENSG00000139631	23689	10kb-27kb	non.diff	CSAD
-1.02436	-0.741652	-0.911647	-0.0393691	ENSG00000094914	17409	10kb-27kb	non.diff	AAAS
-1.47497	-0.649026	-1.3369	-0.678125	ENSG00000197111	39422	27-60kb	PRR.UVvsUNT_up	PCBP2
0.0671958	-0.719118	-0.216077	0.0653196	ENSG00000139625	19574	10kb-27kb	non.diff	MAP3K12
-1.46131	-0.636301	-1.24212	-0.496252	ENSG00000139546	5511	2.5kb-10kb	PRR.UVvsUNT_up	TARBP2
-1.97621	-0.51582	-1.07402	0.0406037	ENSG00000180806	8443	2.5kb-10kb	PRR.UVvsUNT_up	HOXC9
-1.36629	-0.227513	-1.10659	-0.221263	ENSG00000197757	40200	27-60kb	PRR.UVvsUNT_up	HOXC6
-0.183445	0.329373	0.552532	0.306576	ENSG00000273046	18252	10kb-27kb	non.diff	RP11-834C11.14
-1.45747	-0.762971	-1.35951	-0.414489	ENSG00000135486	6896	2.5kb-10kb	PRR.UVvsUNT_up	HNRNPA1
-2.03812	-1.34383	-1.60792	-0.950141	ENSG00000094916	49163	27-60kb	PRR.UVvsUNT_up	CBX5
-0.875308	-0.719988	-1.31295	-0.241775	ENSG00000170439	3066	2.5kb-10kb	non.diff	METTL7B
-0.581383	-0.249526	-0.354603	-0.769203	ENSG00000135441	4052	2.5kb-10kb	non.diff	BLOC1S1
-0.477743	-0.40591	-0.118872	-0.85602	ENSG00000258311	8668	2.5kb-10kb	non.diff	RP11-644F5.10
-0.767382	-0.87232	-1.00823	-1.16363	ENSG00000135424	31476	27-60kb	non.diff	ITGA7
-0.271787	-0.36239	-0.00967874	0.0818331	ENSG00000135437	4339	2.5kb-10kb	non.diff	RDH5
-0.953893	-0.540281	-0.932973	-0.862287	ENSG00000135404	4385	2.5kb-10kb	non.diff	CD63
-0.798411	-0.18612	-0.846125	0.198958	ENSG00000123353	3961	2.5kb-10kb	PRR.UVvsUNT_up	ORMDL2
-0.66264	-0.388733	-0.80461	-0.187638	ENSG00000205323	65294	above 60kb	non.diff	SARNP
-1.23854	-1.14657	-0.70176	-1.24709	ENSG00000065357	26709	10kb-27kb	non.diff	DGKA
-0.917658	-0.47621	-0.470502	-0.686084	ENSG00000170473	31206	27-60kb	non.diff	WIBG
-1.52601	-1.81784	-0.956119	-1.43743	ENSG00000257449	12158	10kb-27kb	non.diff	RP11-603J24.4
-1.76705	-1.12157	-1.17742	-0.769692	ENSG00000170515	9589	2.5kb-10kb	non.diff	PA2G4
-1.48971	-0.520571	-0.875258	-0.172151	ENSG00000135482	4336	2.5kb-10kb	PRR.UVvsUNT_up	ZC3H10
-1.47641	-0.562235	-0.809138	-0.233342	ENSG00000139641	26422	10kb-27kb	PRR.UVvsUNT_up	ESYT1
-0.679948	-0.809439	-0.873832	-0.647608	ENSG00000092841	5336	2.5kb-10kb	non.diff	MYL6
-1.5763	-1.5024	-0.675176	-1.08815	ENSG00000257809	7425	2.5kb-10kb	non.diff	RP11-603J24.14
-1.60722	-1.42552	-1.02484	-0.852692	ENSG00000139579	7840	2.5kb-10kb	non.diff	NABP2
-1.83291	-1.5942	-1.20554	-0.734307	ENSG00000181852	17433	10kb-27kb	non.diff	RNF41
-0.0278582	-0.687365	-0.390696	-0.681719	ENSG00000135469	4109	2.5kb-10kb	non.diff	COQ10A
-0.924628	-0.732194	-1.07462	-0.155766	ENSG00000257303	14667	10kb-27kb	non.diff	RP11-977G19.11
-0.916389	-0.401792	-0.625431	-0.175693	ENSG00000062485	28694	27-60kb	non.diff	CS
-1.81726	-1.21453	-1.1083	-1.01982	ENSG00000135473	17831	10kb-27kb	non.diff	PAN2
-2.11007	-0.695283	-1.01582	-0.412096	ENSG00000111602	32285	27-60kb	PRR.UVvsUNT_up	TIMELESS
-1.69606	-1.02538	-1.12411	-0.882979	ENSG00000135517	19665	10kb-27kb	non.diff	MIP
-1.27422	-0.667271	-1.30674	-0.716453	ENSG00000110955	7840	2.5kb-10kb	non.diff	ATP5B
-1.63681	-0.772355	-1.08092	0.0208496	ENSG00000110958	25033	10kb-27kb	PRR.UVvsUNT_up	PTGES3
-1.31691	-0.104394	-1.18143	-0.369079	ENSG00000196531	19201	10kb-27kb	PRR.UVvsUNT_up	NACA
-1.36106	-0.793098	-0.585666	-0.226837	ENSG00000025423	35630	27-60kb	non.diff	HSD17B6
-1.53017	-0.825244	-0.311269	0.48661	ENSG00000198056	20778	10kb-27kb	PRR.UVvsUNT_up	PRIM1
-1.92418	-1.59736	-1.75098	-1.17558	ENSG00000166881	32421	27-60kb	non.diff	TMEM194A
-1.47096	-0.630322	-1.50885	-0.652414	ENSG00000166886	6583	2.5kb-10kb	PRR.UVvsUNT_up	NAB2
-1.48105	-1.12884	-0.834623	-0.797045	ENSG00000179912	181397	above 60kb	non.diff	R3HDM2
-1.6449	-2.4247	-1.71599	-1.67007	ENSG00000166987	9439	2.5kb-10kb	non.diff	MBD6
-1.52879	-2.10479	-1.61134	-1.23007	ENSG00000175197	3930	2.5kb-10kb	non.diff	DDIT3
-1.06147	-0.523909	-1.06932	-0.00931638	ENSG00000135452	12199	10kb-27kb	PRR.UVvsUNT_up	TSPAN31
-0.607203	-0.646948	-0.705394	0.0611247	ENSG00000135446	8287	2.5kb-10kb	non.diff	CDK4
-1.29818	-1.63074	-1.55656	-1.65677	ENSG00000123427	11050	10kb-27kb	non.diff	METTL21B
-1.09484	-0.507165	-1.1587	-0.810116	ENSG00000037897	4323	2.5kb-10kb	non.diff	METTL1
-0.811654	-0.104581	-0.483214	-0.961959	ENSG00000175215	26813	10kb-27kb	non.diff	CTDSP2
-1.26958	-1.52275	-1.01572	-1.17257	ENSG00000166896	15729	10kb-27kb	non.diff	XRCC6BP1
-0.846824	-0.26008	-0.995938	-0.520108	ENSG00000118596	186548	above 60kb	non.diff	SLC16A7
-1.40511	-1.08063	-1.5586	0.0970616	ENSG00000135655	157093	above 60kb	PRR.UVvsUNT_up	USP15
-1.68757	-1.31451	-1.51416	-0.629185	ENSG00000198673	570892	above 60kb	non.diff	FAM19A2
-2.53485	-1.39843	-1.72707	-1.15372	ENSG00000257354	11324	10kb-27kb	PRR.UVvsUNT_up	RP11-631N16.2
-1.77345	-0.667502	-1.19636	-0.793883	ENSG00000118600	29756	27-60kb	PRR.UVvsUNT_up	TMEM5
-1.72336	-1.20718	-1.22228	-1.0356	ENSG00000243024	174729	above 60kb	non.diff	RPS11P6
-1.853	-1.24401	-1.26866	-1.27565	ENSG00000174206	35981	27-60kb	non.diff	C12orf66
-1.95386	-1.42785	-0.623491	-1.01169	ENSG00000184575	46778	27-60kb	non.diff	XPOT
-1.56374	-1.17209	-1.19262	-0.317585	ENSG00000183735	50229	27-60kb	non.diff	TBK1
-1.42192	-1.23072	-0.868683	-0.804999	ENSG00000174106	78757	above 60kb	non.diff	LEMD3
-0.753878	-0.833507	-0.828645	-1.00458	ENSG00000256268	10129	10kb-27kb	non.diff	RP11-221N13.3
-0.710768	-0.468789	-0.070137	-0.390925	ENSG00000149948	142165	above 60kb	non.diff	HMGA2
0.327475	-0.346632	0.257531	0.0123415	ENSG00000241749	68955	above 60kb	non.diff	RPSAP52
-0.529197	-0.969651	-0.0923123	-0.63561	ENSG00000256083	13703	10kb-27kb	non.diff	RP11-366L20.3
-0.811468	-0.734636	-0.477548	-0.473851	ENSG00000239335	3699	2.5kb-10kb	non.diff	RP11-745O10.2
-1.6259	-1.36685	-0.844797	-0.207498	ENSG00000139233	7707	2.5kb-10kb	non.diff	LLPH
-1.95728	-1.24485	-1.26757	-0.448343	ENSG00000228144	46069	27-60kb	PRR.UVvsUNT_up	TMBIM4
-1.95728	-1.20048	-1.32743	-0.401029	ENSG00000155957	46144	27-60kb	PRR.UVvsUNT_up	TMBIM4
-0.531906	-0.0475659	-0.96979	-0.097434	ENSG00000127311	41099	27-60kb	PRR.UVvsUNT_up	HELB
-1.56032	-0.528798	-0.877931	-0.532289	ENSG00000111530	50671	27-60kb	PRR.UVvsUNT_up	CAND1
-1.29904	-0.297315	-1.16466	-0.466991	ENSG00000127314	49754	27-60kb	PRR.UVvsUNT_up	RAP1B
-1.60596	-0.726994	-0.888673	-0.314626	ENSG00000111581	56272	27-60kb	PRR.UVvsUNT_up	NUP107
-0.950906	-0.726609	0.226842	-0.487118	ENSG00000247363	13385	10kb-27kb	non.diff	RP11-637A17.2
-1.53233	-0.368871	-1.19154	0.310364	ENSG00000175782	47623	27-60kb	PRR.UVvsUNT_up	SLC35E3
-1.54358	-1.00953	-0.613949	-0.755199	ENSG00000135679	37259	27-60kb	non.diff	MDM2
-1.49177	-0.471446	-0.779166	-0.399269	ENSG00000111605	34822	27-60kb	PRR.UVvsUNT_up	CPSF6
-1.91819	-1.74094	-1.56368	-0.627439	ENSG00000127337	31094	27-60kb	non.diff	YEATS4
-1.27633	-0.897193	-1.29164	-0.787194	ENSG00000166226	16237	10kb-27kb	non.diff	CCT2
-1.32489	-0.394806	-1.17042	0.0370939	ENSG00000111596	112000	above 60kb	PRR.UVvsUNT_up	CNOT2
-1.07518	-0.854282	-1.08735	-0.749247	ENSG00000257815	339328	above 60kb	non.diff	RP11-611E13.2
-0.888353	-0.709422	-0.707181	-0.625706	ENSG00000173451	17631	10kb-27kb	non.diff	THAP2
-1.73583	-0.87937	-1.00515	-0.377915	ENSG00000133858	58254	27-60kb	PRR.UVvsUNT_up	ZFC3H1
-1.4381	-0.0280982	-0.716775	0.023348	ENSG00000139291	17970	10kb-27kb	PRR.UVvsUNT_up	TMEM19
-0.668937	-0.447051	-0.639456	-0.485439	ENSG00000253719	3673	2.5kb-10kb	non.diff	ATXN7L3B
-0.429187	-0.454572	-0.54126	-0.680021	ENSG00000139278	23174	10kb-27kb	non.diff	GLIPR1
-0.712005	-0.473032	-0.317523	0.0489451	ENSG00000111615	14733	10kb-27kb	non.diff	KRR1
-1.97493	-1.78253	-1.80726	-1.70259	ENSG00000139289	8486	2.5kb-10kb	non.diff	PHLDA1
-1.84568	-1.69091	-1.50274	-1.10352	ENSG00000187109	40144	27-60kb	non.diff	NAP1L1
-1.61585	-1.13424	-1.47287	-0.683211	ENSG00000091039	208013	above 60kb	non.diff	OSBPL8
-1.91861	-0.552151	-1.563	-0.513537	ENSG00000186908	90109	above 60kb	PRR.UVvsUNT_up	ZDHHC17
-1.37882	-1.05742	-1.01552	-1.28637	ENSG00000175183	20346	10kb-27kb	non.diff	CSRP2
-1.93758	-1.10828	-1.13889	-0.706966	ENSG00000165891	44334	27-60kb	non.diff	E2F7
-0.571717	-0.927035	-0.33966	-0.215571	ENSG00000067798	382106	above 60kb	non.diff	NAV3
-0.908003	-1.12772	-0.878035	-1.10453	ENSG00000258048	88308	above 60kb	non.diff	RP11-530C5.1
-1.45462	-0.688095	-0.986947	-0.350887	ENSG00000177425	116119	above 60kb	PRR.UVvsUNT_up	PAWR
-1.51662	-1.08247	-1.64664	-0.44301	ENSG00000257557	5768	2.5kb-10kb	PRR.UVvsUNT_up	RP11-84G21.1
-1.67642	-0.544934	-1.59785	-0.433929	ENSG00000058272	161898	above 60kb	PRR.UVvsUNT_up	PPP1R12A
-1.39361	-1.71588	-1.31028	-0.480803	ENSG00000049130	88059	above 60kb	non.diff	KITLG
-2.33967	-0.948516	-1.1803	-0.856689	ENSG00000271614	3632	2.5kb-10kb	PRR.UVvsUNT_up	LINC00936
-1.63907	-0.406174	-1.2784	-0.883246	ENSG00000070961	121250	above 60kb	PRR.UVvsUNT_up	ATP2B1
-3.07946	-2.86509	-2.54589	-2.67494	ENSG00000245904	44088	27-60kb	non.diff	RP11-796E2.4
-2.55351	-1.86089	-1.94569	-1.12176	ENSG00000133639	3388	2.5kb-10kb	PRR.UVvsUNT_up	BTG1
-1.46931	-1.36098	-1.17257	-0.8682	ENSG00000102189	158695	above 60kb	non.diff	EEA1
-1.00188	-0.737579	-1.00024	-1.36683	ENSG00000177889	36590	27-60kb	non.diff	UBE2N
-0.684649	-0.455169	-0.921441	-0.272141	ENSG00000198015	36282	27-60kb	non.diff	MRPL42
-1.47057	-0.943493	-1.02827	-0.759911	ENSG00000173588	153540	above 60kb	non.diff	CCDC41
-1.93469	-1.24747	-1.5874	-1.05752	ENSG00000111142	42320	27-60kb	non.diff	METAP2
-0.638922	-0.123203	-0.303447	-0.0438024	ENSG00000139344	25300	10kb-27kb	non.diff	AMDHD1
-0.767689	-0.420952	-0.459755	-0.523778	ENSG00000165972	75927	above 60kb	non.diff	CCDC38
-0.955545	-0.362994	-0.888448	-0.464353	ENSG00000059758	122300	above 60kb	non.diff	CDK17
-2.30861	-1.12901	-0.939489	-0.790643	ENSG00000120802	34868	27-60kb	non.diff	TMPO
-1.50087	-1.1318	-1.14023	-0.927152	ENSG00000257167	3450	2.5kb-10kb	non.diff	TMPO-AS1
-1.63985	-1.05027	-1.97975	-1.16574	ENSG00000075415	8578	2.5kb-10kb	PRR.UVvsUNT_up	SLC25A3
-1.94051	-1.2149	-0.739219	-0.388357	ENSG00000111647	114394	above 60kb	non.diff	UHRF1BP1L
-1.17264	-0.260172	-0.68725	-0.60566	ENSG00000120805	14701	10kb-27kb	non.diff	ARL1
-1.64724	-1.33968	-1.08928	-0.51679	ENSG00000136048	134780	above 60kb	non.diff	DRAM1
-1.51331	-0.577213	-0.608504	-1.25818	ENSG00000111696	70745	above 60kb	non.diff	NT5DC3
-2.13487	-1.25588	-0.834556	-0.744544	ENSG00000257327	3214	2.5kb-10kb	non.diff	RP11-650K20.3
-1.32632	-0.744146	-0.705436	-0.540994	ENSG00000166598	23539	10kb-27kb	non.diff	HSP90B1
-1.31114	-0.909404	-1.01211	-0.822769	ENSG00000214198	86463	above 60kb	non.diff	RP11-642P15.1
-1.04183	-0.72018	-0.661921	-0.687422	ENSG00000204954	15507	10kb-27kb	non.diff	C12orf73
-1.28118	-0.574174	-0.728722	-0.729361	ENSG00000139372	23071	10kb-27kb	non.diff	TDG
-0.730172	-0.619093	-0.33401	-0.0553389	ENSG00000257732	18409	10kb-27kb	non.diff	RP11-818F20.5
-0.727935	-0.917827	-0.694423	-0.638328	ENSG00000198431	134505	above 60kb	non.diff	TXNRD1
-1.17435	-0.989819	-0.792403	-0.753248	ENSG00000171310	306720	above 60kb	non.diff	CHST11
-1.13371	-0.476009	-0.755137	-0.468952	ENSG00000136052	156192	above 60kb	non.diff	SLC41A2
-1.42455	-1.17521	-1.57047	-0.435051	ENSG00000136051	61811	above 60kb	PRR.UVvsUNT_up	KIAA1033
-0.562739	-0.181453	-0.486737	-0.342289	ENSG00000257999	4708	2.5kb-10kb	non.diff	RP11-61E11.2
-0.333209	-0.279336	-0.237284	-0.0720568	ENSG00000235162	160808	above 60kb	non.diff	C12orf75
-1.15848	-0.53728	-0.822137	-1.03366	ENSG00000136044	62943	above 60kb	non.diff	APPL2
-1.16991	-0.924868	-1.27877	-1.29231	ENSG00000074590	76694	above 60kb	non.diff	NUAK1
-1.082	-0.492921	-0.869401	-0.66266	ENSG00000111785	114718	above 60kb	non.diff	RIC8B
-1.35573	-0.976105	-1.55993	-0.985892	ENSG00000257545	278961	above 60kb	non.diff	RP11-144F15.1
-1.83287	-1.3512	-1.64231	-1.017	ENSG00000151135	23060	10kb-27kb	non.diff	C12orf23
-1.88068	-1.36891	-1.69206	-1.00376	ENSG00000257548	30017	27-60kb	non.diff	RP11-797M17.1
-1.42288	-0.360752	-1.36051	-0.684756	ENSG00000008405	102466	above 60kb	PRR.UVvsUNT_up	CRY1
-1.36076	-1.14716	-1.30401	-0.599654	ENSG00000136045	27436	27-60kb	non.diff	PWP1
-2.12949	-1.07595	-1.50466	-0.695895	ENSG00000136003	6803	2.5kb-10kb	PRR.UVvsUNT_up	ISCU
-1.78158	-1.38304	-1.34325	-0.751153	ENSG00000110880	86488	above 60kb	non.diff	CORO1C
-0.790267	-0.265854	0.101804	-0.0156329	ENSG00000084112	74901	above 60kb	non.diff	SSH1
-1.29113	-0.662484	-1.03036	-0.312484	ENSG00000076248	13419	10kb-27kb	PRR.UVvsUNT_up	UNG
-1.90853	-0.797299	-1.57075	-0.606967	ENSG00000174437	70338	above 60kb	PRR.UVvsUNT_up	ATP2A2
-1.4763	-1.00962	-0.951544	-0.535294	ENSG00000196510	30831	27-60kb	non.diff	ANAPC7
-1.97153	-1.35531	-1.40754	-1.11242	ENSG00000204856	22022	10kb-27kb	non.diff	FAM216A
-2.12756	-1.08074	-1.23578	-0.365491	ENSG00000111231	16785	10kb-27kb	PRR.UVvsUNT_up	GPN3
-1.89578	-1.03215	-1.07281	-1.28936	ENSG00000186298	23260	10kb-27kb	non.diff	PPP1CC
-1.64803	-0.658575	-0.842398	-0.531976	ENSG00000204842	147463	above 60kb	non.diff	ATXN2
-1.71507	-0.758219	-0.984823	-0.180252	ENSG00000089022	54562	27-60kb	PRR.UVvsUNT_up	MAPKAPK5
-1.25802	-0.734685	-0.749881	-0.470879	ENSG00000234608	3136	2.5kb-10kb	non.diff	MAPKAPK5-AS1
-1.66112	-1.03646	-1.06923	-0.620134	ENSG00000089248	10136	10kb-27kb	non.diff	ERP29
-1.77384	-1.05455	-1.07818	-0.522547	ENSG00000198270	81885	above 60kb	non.diff	TMEM116
-1.14085	-1.14023	-0.763006	-0.0614902	ENSG00000135148	28103	27-60kb	non.diff	TRAFD1
-2.39876	-1.74221	-1.40204	-1.8302	ENSG00000089009	13649	10kb-27kb	non.diff	RPL6
-2.15437	-1.24913	-1.36227	-1.25653	ENSG00000179295	91563	above 60kb	non.diff	PTPN11
-1.69975	-0.559579	-1.14727	-0.667773	ENSG00000139405	6843	2.5kb-10kb	PRR.UVvsUNT_up	C12orf52
-2.13012	-0.460627	-0.918109	-0.924006	ENSG00000123064	28306	27-60kb	PRR.UVvsUNT_up	DDX54
-1.87701	-2.20451	-1.69294	-1.31809	ENSG00000186815	77536	above 60kb	non.diff	TPCN1
-1.62039	-0.996103	-0.919482	-0.903528	ENSG00000166578	25654	10kb-27kb	non.diff	IQCD
-1.34825	-0.994884	-0.943043	-1.1325	ENSG00000089060	60735	above 60kb	non.diff	SLC8B1
-0.767919	-0.376424	-0.625466	0.0876809	ENSG00000122965	149634	above 60kb	non.diff	RBM19
-1.84656	-1.44665	-1.32831	-1.2058	ENSG00000135111	13911	10kb-27kb	non.diff	TBX3
-1.35584	-0.592164	-0.770963	-0.26284	ENSG00000174989	120193	above 60kb	non.diff	FBXW8
-1.17831	-0.806986	-0.661976	-0.89011	ENSG00000135108	47191	27-60kb	non.diff	FBXO21
-0.998376	-0.352457	-0.996142	-0.165426	ENSG00000176871	29524	27-60kb	PRR.UVvsUNT_up	WSB2
-1.45227	-0.61948	-0.571884	-0.525513	ENSG00000176834	72434	above 60kb	non.diff	VSIG10
-0.468622	0.0589461	-1.52795	0.124591	ENSG00000089220	9727	2.5kb-10kb	PRR.UVvsUNT_up	PEBP1
-0.982191	-0.711315	-1.22275	-0.740525	ENSG00000135090	223145	above 60kb	non.diff	TAOK3
-0.974097	-0.637103	-1.24047	-0.989572	ENSG00000152137	42490	27-60kb	non.diff	HSPB8
-1.69538	-0.226046	-1.10019	0.402044	ENSG00000111737	22408	10kb-27kb	PRR.UVvsUNT_up	RAB35
-1.99151	-1.22459	-1.81538	-0.529269	ENSG00000089154	67507	above 60kb	PRR.UVvsUNT_up	GCN1L1
-2.54708	-2.13014	-3.01528	-1.88556	ENSG00000089157	4550	2.5kb-10kb	PRR.UVvsUNT_up	RPLP0
-3.32706	-3.37232	-3.15653	-3.08804	ENSG00000255857	11848	10kb-27kb	non.diff	PXN-AS1
-1.35881	-1.14642	-0.674326	-0.367194	ENSG00000257218	15149	10kb-27kb	non.diff	GATC
-1.92791	-1.71114	-1.39321	-1.33957	ENSG00000248008	5613	2.5kb-10kb	non.diff	DYNLL1-AS1
-0.603868	-1.71605	-0.919218	-0.749124	ENSG00000110871	31161	27-60kb	non.diff	COQ5
-0.86153	-1.34565	-0.595725	-0.53008	ENSG00000022840	44115	27-60kb	non.diff	RNF10
-0.641817	-0.489168	-1.01972	-0.637697	ENSG00000110917	14996	10kb-27kb	non.diff	MLEC
-0.92531	-0.832764	-0.484704	-0.03496	ENSG00000157895	14081	10kb-27kb	non.diff	C12orf43
-2.10774	-1.15637	-0.967081	-1.00547	ENSG00000135124	24250	10kb-27kb	non.diff	P2RX4
-1.75412	-1.38603	-1.58664	-0.298627	ENSG00000170633	30546	27-60kb	PRR.UVvsUNT_up	RNF34
-2.03346	-1.67435	-1.5046	-0.794299	ENSG00000089053	91652	above 60kb	non.diff	ANAPC5
-1.33884	-0.77148	-0.823434	-0.465522	ENSG00000182500	16129	10kb-27kb	non.diff	ORAI1
-1.14821	-0.779923	-1.34239	-0.679215	ENSG00000188735	70250	above 60kb	non.diff	TMEM120B
-1.80788	-0.954456	-0.983059	-1.11149	ENSG00000139725	25646	10kb-27kb	non.diff	RHOF
-1.56885	-1.02359	-0.854239	-0.835628	ENSG00000212694	8640	2.5kb-10kb	non.diff	AC084018.1
-0.903804	-0.430372	-0.877985	-0.255161	ENSG00000175727	115267	above 60kb	non.diff	MLXIP
-1.22207	-0.995812	-1.4377	-0.804638	ENSG00000184047	19872	10kb-27kb	non.diff	DIABLO
-1.17316	-1.06782	-1.15863	-0.0766559	ENSG00000256861	58645	27-60kb	non.diff	RP11-512M8.5
-1.09848	-0.99779	-1.16425	-0.0711381	ENSG00000139719	36958	27-60kb	non.diff	VPS33A
-1.10978	-1.86089	-1.06736	-1.41693	ENSG00000130779	151201	above 60kb	non.diff	CLIP1
-1.11506	-1.5212	-1.45259	-0.503949	ENSG00000033030	28102	27-60kb	non.diff	ZCCHC8
-2.4649	-1.4676	-2.33431	-1.18558	ENSG00000111011	22358	10kb-27kb	PRR.UVvsUNT_up	RSRC2
-2.15318	-1.96795	-1.82279	-1.32208	ENSG00000184445	99151	above 60kb	non.diff	KNTC1
-1.46361	-0.684195	-1.32489	-0.456972	ENSG00000139726	18291	10kb-27kb	PRR.UVvsUNT_up	DENR
-0.876391	-0.557361	-0.346437	-0.802202	ENSG00000139722	31110	27-60kb	non.diff	VPS37B
-1.10536	-0.955992	-0.512174	-0.105741	ENSG00000111325	5464	2.5kb-10kb	non.diff	OGFOD2
-0.62102	-0.632659	-0.360372	-0.170028	ENSG00000256028	7588	2.5kb-10kb	non.diff	RP11-197N18.2
-0.243461	-0.916465	-0.145394	-0.72093	ENSG00000150967	60699	above 60kb	non.diff	ABCB9
-1.74434	-1.85765	-1.578	-1.06993	ENSG00000130921	25044	10kb-27kb	non.diff	C12orf65
-1.67443	-1.56354	-1.46562	-1.04339	ENSG00000051825	91695	above 60kb	non.diff	MPHOSPH9
-0.798358	-0.902157	-0.639275	-0.444072	ENSG00000139697	75735	above 60kb	non.diff	SBNO1
-1.22172	-0.525533	-0.882255	-0.275288	ENSG00000184209	15514	10kb-27kb	non.diff	SNRNP35
-1.0258	-0.697625	-0.782438	-0.660494	ENSG00000086598	14039	10kb-27kb	non.diff	TMED2
-1.32812	-1.04186	-1.08142	0.0573399	ENSG00000111364	18865	10kb-27kb	PRR.UVvsUNT_up	DDX55
-1.68106	-1.21745	-1.0415	-0.747925	ENSG00000111358	28779	27-60kb	non.diff	GTF2H3
-2.05454	-0.419414	-1.31368	-0.688082	ENSG00000111361	13361	10kb-27kb	PRR.UVvsUNT_up	EIF2B1
-1.54824	-1.09625	-0.947019	-0.181264	ENSG00000185344	49438	27-60kb	non.diff	ATP6V0A2
-0.449236	0.181431	0.0145973	0.520885	ENSG00000196498	243175	above 60kb	non.diff	NCOR2
-3.51847	-3.68808	-3.19362	-3.02031	ENSG00000150991	5765	2.5kb-10kb	non.diff	UBC
-0.738598	-0.455939	-0.14055	-0.26343	ENSG00000150990	42298	27-60kb	non.diff	DHX37
-1.42443	-0.267678	-0.862439	-0.0510669	ENSG00000139370	30790	27-60kb	PRR.UVvsUNT_up	SLC15A4
-1.7928	-1.00309	-1.07999	-0.880779	ENSG00000132341	5800	2.5kb-10kb	non.diff	RAN
-1.15789	-0.973286	-1.3432	-0.468516	ENSG00000111452	187563	above 60kb	non.diff	GPR133
-1.24975	-0.836125	-1.28339	-0.557283	ENSG00000256151	3839	2.5kb-10kb	non.diff	RP11-76C10.5
-1.87286	-0.667074	-1.07533	-0.11442	ENSG00000061936	88657	above 60kb	PRR.UVvsUNT_up	SFSWAP
-1.86335	-0.585475	-0.470493	-0.663418	ENSG00000177192	14662	10kb-27kb	non.diff	PUS1
-2.24984	-1.29548	-0.82315	-0.378643	ENSG00000255992	4616	2.5kb-10kb	PRR.UVvsUNT_up	RP11-417L19.4
-1.63071	-0.926257	-1.5365	-0.835044	ENSG00000185684	44202	27-60kb	PRR.UVvsUNT_up	EP400NL
-1.2647	-0.866365	-0.647461	-0.309775	ENSG00000184967	8021	2.5kb-10kb	non.diff	NOC4L
-1.03276	-0.503289	-0.432037	-0.886516	ENSG00000185163	7742	2.5kb-10kb	non.diff	DDX51
0.480914	0.502728	0.0186769	-0.31145	ENSG00000187848	3607	2.5kb-10kb	non.diff	P2RX2
-1.54654	-0.951242	-1.04853	-0.554501	ENSG00000176894	33085	27-60kb	non.diff	PXMP2
-1.56733	-0.899602	-1.19534	-0.409275	ENSG00000177084	63604	above 60kb	PRR.UVvsUNT_up	POLE
-0.784708	-0.395896	-0.255832	-1.09984	ENSG00000176915	36221	27-60kb	non.diff	ANKLE2
-1.25764	-0.592629	-0.698939	-0.917071	ENSG00000198040	26008	10kb-27kb	non.diff	ZNF84
-0.80928	-0.430758	-0.847036	-0.679071	ENSG00000246394	6834	2.5kb-10kb	non.diff	RP11-386I8.6
-1.40787	-0.589889	-0.992951	-0.824867	ENSG00000196387	27707	27-60kb	non.diff	ZNF140
-0.830846	-0.390379	-0.639286	0.118689	ENSG00000256223	28891	27-60kb	non.diff	ZNF10
-0.896992	-0.508381	-1.12483	-0.561191	ENSG00000214029	12320	10kb-27kb	non.diff	ZNF891
-1.24821	-1.31033	-0.882453	-0.525686	ENSG00000121388	5324	2.5kb-10kb	non.diff	RP11-408E5.4
-0.937864	-1.00889	-0.975418	-0.334284	ENSG00000198033	8083	2.5kb-10kb	non.diff	TUBA3C
-1.26156	-0.883572	-1.01917	-0.533719	ENSG00000121390	108247	above 60kb	non.diff	PSPC1
-1.82548	-1.00755	-0.841018	-0.695349	ENSG00000132950	40155	27-60kb	non.diff	ZMYM5
-1.29976	-0.293788	-0.980061	-1.04792	ENSG00000121741	133159	above 60kb	non.diff	ZMYM2
-0.844989	-0.922702	-0.8855	-1.16283	ENSG00000032742	124919	above 60kb	non.diff	IFT88
-1.91342	-0.995531	-0.72913	-0.813576	ENSG00000150457	88516	above 60kb	non.diff	LATS2
-1.24473	-1.29501	-1.14568	-0.37231	ENSG00000150459	8569	2.5kb-10kb	non.diff	SAP18
-2.17454	-1.43669	-1.76207	-1.25603	ENSG00000165480	23008	10kb-27kb	non.diff	SKA3
-2.26836	-1.54556	-1.36241	-1.3883	ENSG00000165487	111518	above 60kb	non.diff	MICU2
-0.676076	-1.00906	-0.345678	-0.405835	ENSG00000102678	33116	27-60kb	non.diff	FGF9
-1.24772	-0.504278	-0.766057	-0.386732	ENSG00000182957	327269	above 60kb	non.diff	SPATA13
-1.0949	-1.01959	-0.712391	-0.876286	ENSG00000102699	91885	above 60kb	non.diff	PARP4
-1.95055	-1.29087	-0.832641	-0.321138	ENSG00000151849	39848	27-60kb	non.diff	CENPJ
-0.918039	-0.985645	-1.32921	-0.644011	ENSG00000139496	48277	27-60kb	non.diff	NUPL1
-1.90331	-0.872684	-1.16931	-0.097043	ENSG00000127870	90539	above 60kb	PRR.UVvsUNT_up	RNF6
-1.11991	-1.13446	-0.702142	-0.588171	ENSG00000122026	5383	2.5kb-10kb	non.diff	RPL21
-1.7596	-0.824082	-1.33678	-0.386678	ENSG00000122033	14964	10kb-27kb	PRR.UVvsUNT_up	MTIF3
-1.85595	-0.938892	-1.26412	-1.02321	ENSG00000139514	86279	above 60kb	non.diff	SLC7A1
-1.43279	-0.878864	-1.21235	-0.341855	ENSG00000122042	86314	above 60kb	PRR.UVvsUNT_up	UBL3
-1.71194	-0.886016	-0.773745	0.248514	ENSG00000189403	158851	above 60kb	PRR.UVvsUNT_up	HMGB1
-1.60192	-1.28106	-1.06358	-0.927743	ENSG00000132952	41857	27-60kb	non.diff	USPL1
-1.16332	-0.873671	-1.21886	-0.934744	ENSG00000120694	25764	10kb-27kb	non.diff	HSPH1
-2.56563	-1.05312	-1.48176	-0.366408	ENSG00000139618	84195	above 60kb	PRR.UVvsUNT_up	BRCA2
-1.97534	-1.27424	-1.47984	-0.819939	ENSG00000189167	11645	10kb-27kb	PRR.UVvsUNT_up	ZAR1L
-1.55706	-1.09565	-1.1993	-0.873075	ENSG00000133121	247496	above 60kb	non.diff	STARD13
-0.791524	-0.549362	-0.731475	-0.535899	ENSG00000133119	148510	above 60kb	non.diff	RFC3
-1.44447	-0.401162	-0.872207	-0.305396	ENSG00000120664	23171	10kb-27kb	PRR.UVvsUNT_up	SPG20OS
-1.28046	-0.944303	-0.711913	-0.391078	ENSG00000133104	68543	above 60kb	non.diff	SPG20
-1.58172	-0.628501	-0.790154	-0.598864	ENSG00000120699	10798	10kb-27kb	non.diff	EXOSC8
-1.35399	-0.234168	-0.818306	0.0818731	ENSG00000120697	50487	27-60kb	PRR.UVvsUNT_up	ALG5
-1.24357	-0.896221	-1.05327	-0.82365	ENSG00000102710	50402	27-60kb	non.diff	SUPT20H
-0.781548	-0.566548	-0.897773	-0.437077	ENSG00000183722	260637	above 60kb	non.diff	LHFP
-0.428969	-0.361827	-0.695408	-0.0254035	ENSG00000168852	99459	above 60kb	non.diff	TPTE2P5
-0.428969	-0.361827	-0.759936	-0.0254035	ENSG00000239827	13616	10kb-27kb	non.diff	SUGT1P3
-1.30251	-0.783729	-1.2891	-0.491025	ENSG00000120688	22728	10kb-27kb	non.diff	WBP4
-0.868667	-0.46082	-0.972136	-0.381459	ENSG00000120690	129521	above 60kb	non.diff	ELF1
-0.672198	-0.757759	-0.398153	-0.463376	ENSG00000120696	4734	2.5kb-10kb	non.diff	KBTBD7
-1.51533	-0.715011	-0.654194	-0.883143	ENSG00000102760	13324	10kb-27kb	non.diff	RGCC
-1.03379	-0.961964	-0.592266	-1.27263	ENSG00000102780	216539	above 60kb	non.diff	DGKH
-1.54473	-0.857208	-0.891886	-0.275595	ENSG00000179630	14649	10kb-27kb	non.diff	LACC1
-1.45868	-0.908305	-0.897199	-0.361935	ENSG00000151773	55783	27-60kb	non.diff	CCDC122
-1.97187	-1.82801	-1.68757	-1.976	ENSG00000225727	15621	10kb-27kb	non.diff	RP11-71C5.2
-2.02233	-1.47958	-1.32527	-0.874726	ENSG00000102804	143629	above 60kb	non.diff	TSC22D1
-0.961366	-0.570042	-0.544617	-0.460109	ENSG00000133114	44060	27-60kb	non.diff	GPALPP1
-0.599485	-0.683142	-0.703468	-0.478683	ENSG00000083635	50235	27-60kb	non.diff	NUFIP1
-0.291625	0.288688	-0.790498	0.117109	ENSG00000188342	163588	above 60kb	PRR.UVvsUNT_up	GTF2F2
-2.0527	-1.19571	-1.22588	-0.994391	ENSG00000133112	4498	2.5kb-10kb	non.diff	TPT1
-2.08668	-2.02771	-1.38152	-1.88668	ENSG00000170919	50393	27-60kb	non.diff	TPT1-AS1
-1.02607	-0.370764	-1.09211	0.184716	ENSG00000139684	25977	10kb-27kb	PRR.UVvsUNT_up	ESD
-2.22665	-0.954763	-1.96054	-1.24326	ENSG00000136159	9656	2.5kb-10kb	PRR.UVvsUNT_up	NUDT15
-1.8936	-1.53901	-1.86323	-1.3294	ENSG00000136143	101504	above 60kb	non.diff	SUCLA2
-0.983463	-0.319777	-0.305119	-0.373416	ENSG00000136146	41809	27-60kb	non.diff	MED4
-1.10513	-0.781316	-0.0442161	-0.881673	ENSG00000136156	29770	27-60kb	non.diff	ITM2B
-1.4958	-0.707768	-1.09524	-0.90509	ENSG00000139687	178236	above 60kb	non.diff	RB1
-1.72089	-0.904693	-1.24978	-0.795202	ENSG00000231473	7149	2.5kb-10kb	non.diff	LINC00441
-1.48481	-1.09458	-1.40722	-0.633608	ENSG00000136161	44275	27-60kb	non.diff	RCBTB2
-2.28261	-1.55194	-1.54708	-1.11353	ENSG00000102531	233868	above 60kb	non.diff	FNDC3A
-1.17796	-0.0284258	-0.602327	0.180721	ENSG00000123179	30753	27-60kb	PRR.UVvsUNT_up	EBPL
-1.63767	-0.641706	-0.805712	-0.507846	ENSG00000102753	93611	above 60kb	non.diff	KPNA3
-1.88511	-0.88958	-1.19404	-0.252172	ENSG00000204977	24594	10kb-27kb	PRR.UVvsUNT_up	TRIM13
-0.741012	-0.883203	-0.451309	-0.227538	ENSG00000176124	641066	above 60kb	non.diff	DLEU1
-0.46076	0.130858	0.114157	0.446904	ENSG00000231607	98588	above 60kb	non.diff	DLEU2
-1.60058	-0.926687	-1.41128	-0.262571	ENSG00000136104	60779	above 60kb	PRR.UVvsUNT_up	RNASEH2B
-1.40414	-0.980835	-0.664615	-0.475794	ENSG00000233672	34027	27-60kb	non.diff	RNASEH2B-AS1
-1.81721	-2.03228	-2.17787	-2.6857	ENSG00000236778	99998	above 60kb	non.diff	INTS6-AS1
-2.79929	-2.51396	-2.47848	-2.26971	ENSG00000102786	100188	above 60kb	non.diff	INTS6
-0.993773	-1.02553	-0.968375	-0.412326	ENSG00000139668	177528	above 60kb	non.diff	WDFY2
-2.09327	-2.107	-0.964068	-1.35417	ENSG00000231856	8924	2.5kb-10kb	non.diff	RP11-327P2.5
-2.29359	-1.92994	-1.3389	-1.14028	ENSG00000102796	36165	27-60kb	non.diff	DHRS12
-1.01779	-1.27172	-0.751923	-0.949658	ENSG00000165416	48201	27-60kb	non.diff	SUGT1
-1.80069	-1.08788	-0.842505	-0.129013	ENSG00000139734	498405	above 60kb	PRR.UVvsUNT_up	DIAPH3
-1.055	-0.205308	-0.304885	-0.412327	ENSG00000083544	177422	above 60kb	non.diff	TDRD3
-1.1638	-1.1252	-0.999088	-0.783397	ENSG00000184226	927502	above 60kb	non.diff	PCDH9
-1.08302	-1.0199	-0.781401	-0.727032	ENSG00000083535	234395	above 60kb	non.diff	PIBF1
-1.00498	-0.913401	-0.439712	-0.113392	ENSG00000083520	26695	10kb-27kb	non.diff	DIS3
-1.66972	-0.747574	-1.08725	-1.26464	ENSG00000102554	22563	10kb-27kb	non.diff	KLF5
-1.53376	-0.224523	-1.17836	-1.37493	ENSG00000118922	448169	above 60kb	non.diff	KLF12
-1.34592	-0.434505	-0.859313	-0.200452	ENSG00000136111	197443	above 60kb	PRR.UVvsUNT_up	TBC1D4
-1.12587	-0.462658	-0.980506	-0.560349	ENSG00000188243	24226	10kb-27kb	non.diff	COMMD6
-1.41519	-0.799295	-1.08575	-0.62772	ENSG00000102805	11858	10kb-27kb	non.diff	CLN5
-0.819967	-0.695964	-0.717583	-0.339391	ENSG00000152193	44889	27-60kb	non.diff	RNF219
-1.13667	-0.0876078	-0.871199	-0.38457	ENSG00000102471	74924	above 60kb	PRR.UVvsUNT_up	NDFIP2
-0.990871	-0.482517	-0.905844	-0.549707	ENSG00000232132	3868	2.5kb-10kb	non.diff	NDFIP2-AS1
-0.634983	-0.298816	-0.442724	-0.258994	ENSG00000136158	4976	2.5kb-10kb	non.diff	SPRY2
-1.69808	-0.839544	-1.23315	-1.20101	ENSG00000215417	6760	2.5kb-10kb	non.diff	MIR17HG
-0.653945	0.407723	-0.549043	0.213609	ENSG00000183098	1180561	above 60kb	PRR.UVvsUNT_up	GPC6
-1.25088	-0.293762	-0.4155	0.421792	ENSG00000088451	22204	10kb-27kb	PRR.UVvsUNT_up	TGDS
-0.652229	-0.696035	-0.322287	-0.458318	ENSG00000134874	66501	above 60kb	non.diff	DZIP1
-1.30353	-0.735729	-1.08391	-0.458916	ENSG00000102580	117851	above 60kb	non.diff	DNAJC3
-1.68069	-0.980282	-1.02707	-0.580795	ENSG00000247400	28193	27-60kb	non.diff	DNAJC3-AS1
-2.11878	-0.924542	-1.10044	-0.926118	ENSG00000102595	251903	above 60kb	PRR.UVvsUNT_up	UGGT2
-0.982321	-0.675637	-0.855159	-0.946622	ENSG00000065150	70640	above 60kb	non.diff	IPO5
-1.7566	-1.51512	-1.83772	-1.65545	ENSG00000134882	185661	above 60kb	non.diff	UBAC2
-1.89205	-1.69053	-1.69329	-1.35871	ENSG00000228889	4334	2.5kb-10kb	non.diff	UBAC2-AS1
-1.66826	-0.676296	-0.607236	-0.953722	ENSG00000125247	71167	above 60kb	non.diff	TMTC4
-0.146733	0.0297897	0.0533144	0.168415	ENSG00000198542	270491	above 60kb	non.diff	ITGBL1
-1.06409	-0.81573	-0.979967	-0.521575	ENSG00000134900	82169	above 60kb	non.diff	TPP2
-1.85838	-1.04957	-1.35716	-1.18307	ENSG00000151287	7822	2.5kb-10kb	non.diff	TEX30
-1.4424	-0.369263	-0.88961	-0.0639676	ENSG00000134884	26492	10kb-27kb	PRR.UVvsUNT_up	ARGLU1
-1.29818	-0.64549	-0.716119	-0.102319	ENSG00000139826	15877	10kb-27kb	non.diff	ABHD13
-1.05699	-0.706187	-0.749909	-0.319545	ENSG00000174405	10930	10kb-27kb	non.diff	LIG4
-1.39452	-1.20645	-0.721877	-1.00282	ENSG00000134871	207216	above 60kb	non.diff	COL4A2
-1.69713	-1.33623	-1.0185	-1.15532	ENSG00000187498	158179	above 60kb	non.diff	COL4A1
-0.74154	-0.663006	-0.576558	-0.592957	ENSG00000213995	24460	10kb-27kb	non.diff	CARKD
-2.60921	-2.03197	-2.30063	-1.94332	ENSG00000153487	8339	2.5kb-10kb	non.diff	ING1
-1.65809	-1.7699	-1.59186	-1.69888	ENSG00000134905	72192	above 60kb	non.diff	CARS2
-1.31257	-0.778527	-1.09513	-1.1416	ENSG00000088448	36530	27-60kb	non.diff	ANKRD10
-2.0241	-1.2376	-1.16978	-1.60234	ENSG00000102606	191179	above 60kb	non.diff	ARHGEF7
-2.08884	-1.41108	-1.38593	-0.497636	ENSG00000126216	103157	above 60kb	PRR.UVvsUNT_up	TUBGCP3
-2.08045	-0.902612	-1.13908	-1.76704	ENSG00000068650	196840	above 60kb	non.diff	ATP11A
-2.1976	-1.14192	-1.06425	-0.650465	ENSG00000126226	31139	27-60kb	PRR.UVvsUNT_up	PCID2
-2.08856	-0.953893	-2.05011	-1.12733	ENSG00000139842	56848	27-60kb	PRR.UVvsUNT_up	CUL4A
-1.55995	-0.390003	-1.05074	-0.292032	ENSG00000150403	59233	27-60kb	PRR.UVvsUNT_up	TMCO3
-1.63015	-1.11733	-1.22353	-1.02595	ENSG00000150401	35134	27-60kb	non.diff	DCUN1D2
-0.0725747	-0.452742	-0.413436	-0.380684	ENSG00000183087	43525	27-60kb	non.diff	GAS6
-0.439701	-0.302172	-0.111375	-0.270702	ENSG00000185989	150893	above 60kb	non.diff	RASA3
-1.66084	-0.815605	-0.750362	-0.135375	ENSG00000130177	37837	27-60kb	PRR.UVvsUNT_up	CDC16
-2.22011	-0.969272	-1.63359	-0.569003	ENSG00000169062	24225	10kb-27kb	PRR.UVvsUNT_up	UPF3A
-2.20228	-1.07543	-1.03474	-1.05786	ENSG00000198824	12809	10kb-27kb	non.diff	CHAMP1
-2.92404	-2.26198	-2.7306	-1.93876	ENSG00000129484	14324	10kb-27kb	PRR.UVvsUNT_up	PARP2
-1.27566	-0.650301	-0.903056	-0.599621	ENSG00000129566	47763	27-60kb	non.diff	TEP1
-1.76642	-0.894606	-1.28672	-0.668292	ENSG00000092094	8695	2.5kb-10kb	PRR.UVvsUNT_up	OSGEP
-2.42568	-1.58463	-1.77291	-1.5106	ENSG00000198805	8141	2.5kb-10kb	non.diff	PNP
-2.10338	-0.836289	-1.05014	-0.825803	ENSG00000165792	7261	2.5kb-10kb	PRR.UVvsUNT_up	METTL17
-0.211993	-0.616154	-0.623039	-0.898927	ENSG00000165795	54110	27-60kb	non.diff	NDRG2
0.104037	0.109408	-0.0800247	-0.23005	ENSG00000165801	19971	10kb-27kb	non.diff	ARHGEF40
-1.64944	-0.521802	-0.78718	-0.471398	ENSG00000165804	14677	10kb-27kb	PRR.UVvsUNT_up	ZNF219
0.372581	0.47353	-0.442347	0.00776637	ENSG00000258441	6822	2.5kb-10kb	non.diff	LINC00641
-0.980277	-0.450076	-0.680119	-0.21233	ENSG00000092199	60359	above 60kb	non.diff	HNRNPC
-1.44407	-0.705118	-1.1015	-0.429912	ENSG00000092201	32795	27-60kb	PRR.UVvsUNT_up	SUPT16H
-0.969338	-0.290799	-1.08973	-0.392931	ENSG00000100888	70933	above 60kb	PRR.UVvsUNT_up	CHD8
-1.02075	-0.244422	-0.608725	0.224364	ENSG00000157227	12471	10kb-27kb	PRR.UVvsUNT_up	MMP14
-1.36666	-1.18898	-0.942371	-0.357033	ENSG00000257285	25954	10kb-27kb	non.diff	RP11-298I3.1
-1.29778	-0.916085	-0.882667	-0.696454	ENSG00000100462	9075	2.5kb-10kb	non.diff	PRMT5
-1.18211	-0.623644	-0.812089	-0.198207	ENSG00000092036	10934	10kb-27kb	non.diff	HAUS4
-1.97219	-0.976358	-1.09743	-0.441156	ENSG00000258457	16381	10kb-27kb	PRR.UVvsUNT_up	RP11-298I3.4
-0.804134	-0.273391	-0.399835	0.0831412	ENSG00000259132	35989	27-60kb	non.diff	RP11-298I3.5
-0.884223	-0.341276	-0.451892	-0.0744351	ENSG00000129474	11469	10kb-27kb	non.diff	AJUBA
-1.48441	-1.31639	-0.790128	-0.491466	ENSG00000100802	23266	10kb-27kb	non.diff	C14orf93
-1.23831	-0.312148	-1.0987	-0.498339	ENSG00000139880	10477	10kb-27kb	PRR.UVvsUNT_up	CDH24
-1.44299	-0.666317	-0.952447	-0.609321	ENSG00000100813	37051	27-60kb	non.diff	ACIN1
-1.21006	-0.798695	-0.741647	-0.266812	ENSG00000179933	5692	2.5kb-10kb	non.diff	C14orf119
-1.56063	-0.231539	-1.36075	0.188873	ENSG00000100836	4897	2.5kb-10kb	PRR.UVvsUNT_up	PABPN1
-1.03335	-0.843569	-0.808426	-0.955008	ENSG00000259431	4265	2.5kb-10kb	non.diff	THTPA
-1.27484	-0.935385	-1.19902	-0.835092	ENSG00000136367	35336	27-60kb	non.diff	ZFHX2
-1.33063	-0.706131	-0.521113	-1.07005	ENSG00000100867	15525	10kb-27kb	non.diff	DHRS2
-0.794524	-0.548834	-0.766599	-0.442094	ENSG00000157326	15694	10kb-27kb	non.diff	DHRS4
-0.802905	-0.633774	-0.76034	-0.372726	ENSG00000215256	50109	27-60kb	non.diff	DHRS4-AS1
-1.15431	-1.26437	-0.553558	-1.36192	ENSG00000100889	16546	10kb-27kb	non.diff	PCK2
-1.24113	-1.81045	-0.931227	-1.46993	ENSG00000129535	34908	27-60kb	non.diff	NRL
-1.36337	-0.173015	-1.02026	-0.163417	ENSG00000100897	11048	10kb-27kb	PRR.UVvsUNT_up	DCAF11
-1.541	-1.41403	-1.66356	-1.226	ENSG00000100926	24331	10kb-27kb	non.diff	TM9SF1
-1.541	-1.41403	-1.66356	-1.226	ENSG00000254692	24317	10kb-27kb	non.diff	TM9SF1
-1.541	-1.41403	-1.69148	-1.226	ENSG00000254505	4287	2.5kb-10kb	non.diff	CHMP4A
0.750764	0.0995407	0.442552	0.892209	ENSG00000260669	6342	2.5kb-10kb	non.diff	AL136419.6
-1.81992	-1.07818	-1.40644	-0.0609365	ENSG00000092330	3032	2.5kb-10kb	PRR.UVvsUNT_up	TINF2
-1.77559	-0.45247	-0.897075	-0.666929	ENSG00000100441	12049	10kb-27kb	PRR.UVvsUNT_up	KHNYN
-0.364106	-0.667698	-0.263366	-0.384183	ENSG00000139899	4423	2.5kb-10kb	non.diff	CBLN3
-0.794334	-0.837701	-0.813408	-0.220245	ENSG00000100445	3140	2.5kb-10kb	non.diff	SDR39U1
-0.836617	-0.350241	-0.576768	-0.458897	ENSG00000258932	586570	above 60kb	non.diff	CTD-3006G17.2
-1.4211	-0.813896	-0.791425	-0.0977812	ENSG00000092140	60941	above 60kb	non.diff	G2E3
-1.76932	-0.61973	-1.19974	-0.811602	ENSG00000092108	113701	above 60kb	PRR.UVvsUNT_up	SCFD1
-0.470266	-0.346829	-0.486277	-0.915181	ENSG00000100478	68507	above 60kb	non.diff	AP4S1
-1.04883	-0.492813	-0.821774	-0.952173	ENSG00000196792	132603	above 60kb	non.diff	STRN3
-1.63175	-0.877097	-1.25283	0.0921344	ENSG00000092148	107693	above 60kb	PRR.UVvsUNT_up	HECTD1
-2.42932	-2.46697	-1.21133	-1.02491	ENSG00000250365	32598	27-60kb	non.diff	CTD-2213F21.2
-2.19668	-1.88928	-1.23101	-0.487913	ENSG00000129493	128795	above 60kb	non.diff	HEATR5A
-0.665895	-1.17594	-0.376217	-0.158334	ENSG00000203546	123130	above 60kb	non.diff	RP11-176H8.1
-0.636821	-1.17594	-0.401673	-0.200314	ENSG00000129480	11475	10kb-27kb	non.diff	DTD2
-1.27147	-1.06366	-0.773088	-0.378503	ENSG00000100852	83615	above 60kb	non.diff	ARHGAP5
-2.04456	-0.843966	-1.13839	-0.487607	ENSG00000151322	869244	above 60kb	PRR.UVvsUNT_up	NPAS3
-1.16761	-0.63005	-1.29529	-0.553108	ENSG00000129521	538544	above 60kb	non.diff	EGLN3
-1.3271	-1.12078	-1.26584	-0.775064	ENSG00000165389	29568	27-60kb	non.diff	SPTSSA
-0.864836	-0.46094	-0.392872	-0.46144	ENSG00000198604	122917	above 60kb	non.diff	BAZ1A
-1.41356	-1.17814	-1.34132	-1.00119	ENSG00000100883	47611	27-60kb	non.diff	SRP54
-0.955197	-1.24032	-1.18682	-0.762806	ENSG00000258704	61675	above 60kb	non.diff	RP11-85K15.2
-1.64606	-0.696501	-1.43021	-0.59632	ENSG00000151327	68224	above 60kb	PRR.UVvsUNT_up	FAM177A1
-1.92616	-1.24988	-1.28168	-0.897299	ENSG00000100890	152220	above 60kb	non.diff	KIAA0391
-1.25633	-0.70104	-0.208149	-0.293678	ENSG00000258790	194926	above 60kb	non.diff	KIAA0391
-1.81116	-1.43182	-0.992523	-0.487416	ENSG00000092020	37051	27-60kb	non.diff	PPP2R3C
-0.589245	-0.35871	-0.720681	0.125336	ENSG00000100902	38861	27-60kb	non.diff	PSMA6
-2.04112	-1.21189	-1.70293	-1.31727	ENSG00000100906	3239	2.5kb-10kb	non.diff	NFKBIA
-1.69031	-0.787278	-1.25062	-0.474276	ENSG00000100916	106008	above 60kb	PRR.UVvsUNT_up	BRMS1L
-1.53492	-0.959222	-1.12916	-0.551861	ENSG00000258938	7542	2.5kb-10kb	non.diff	RP11-317N8.5
-1.00443	-0.918236	-0.788819	-0.461179	ENSG00000183032	494436	above 60kb	non.diff	SLC25A21
-1.33365	-0.578768	-1.30284	-1.0185	ENSG00000182400	22722	10kb-27kb	non.diff	TRAPPC6B
-1.72342	-0.652497	-1.64565	-0.685787	ENSG00000100941	8036	2.5kb-10kb	PRR.UVvsUNT_up	PNN
-1.46704	-0.536081	-0.902695	-0.651043	ENSG00000165355	34832	27-60kb	non.diff	FBXO33
-1.92724	-0.964815	-0.810221	-0.827961	ENSG00000179476	9963	2.5kb-10kb	non.diff	C14orf28
-1.25838	-0.593991	-0.129458	-0.37169	ENSG00000258633	20204	10kb-27kb	non.diff	RP11-857B24.1
-1.69932	-0.87235	-0.585407	0.0557507	ENSG00000198718	112224	above 60kb	PRR.UVvsUNT_up	FAM179B
-1.7043	-0.580781	-0.774765	0.215956	ENSG00000179454	118004	above 60kb	PRR.UVvsUNT_up	KLHL28
-1.44346	-0.658288	-1.02307	-0.163294	ENSG00000185246	32184	27-60kb	PRR.UVvsUNT_up	PRPF39
-1.42943	-0.551732	-1.06934	-0.768114	ENSG00000100442	19720	10kb-27kb	non.diff	FKBP3
-2.27939	-1.31777	-1.53229	-0.895016	ENSG00000129534	50351	27-60kb	PRR.UVvsUNT_up	MIS18BP1
-1.77638	-2.01619	-1.45864	-1.03433	ENSG00000213741	22019	10kb-27kb	non.diff	RPS29
-2.37973	-2.4459	-1.85649	-1.32704	ENSG00000165501	15976	10kb-27kb	non.diff	LRR1
-1.0384	-0.486073	-0.783173	-0.525754	ENSG00000165506	10057	10kb-27kb	non.diff	DNAAF2
-1.15889	-0.898211	-0.559485	-0.22887	ENSG00000165516	15584	10kb-27kb	non.diff	KLHDC2
[truncated: 4,899 more rows]
